# Supplementary material for: Combining Genome-Wide Association Mapping and Transcriptional Networks to Identify Novel Genes Controlling Glucosinolates in Arabidopsis thaliana
Source: PLoS Biol. 2011 Aug 16;9(8):e1001125. doi: 10.1371/journal.pbio.1001125 (PMC3156686; doi:10.1371/journal.pbio.1001125)
Supplement: Dataset S1 — GWA network candidate results. This dataset contains the GWA network candidate output results in a .net file ready for import into Pajek. (TXT) [file pbio.1001125.s001.txt]

*Vertices 811 
  1   "AT3G09600"  ellipse ic OliveGreen
  2        "GSA2"  ellipse ic    Apricot
  3       "KAS I"  ellipse ic   TealBlue
  4     "CYP78A8"  ellipse ic    Apricot
  5   "AT4G02850"  ellipse ic        Red
  6   "AT2G45870"  ellipse ic OliveGreen
  7   "AT1G73750"  ellipse ic   TealBlue
  8   "AT2G02710"  ellipse ic     Canary
  9   "AT1G15740"  ellipse ic OliveGreen
 10       "MEE48"  ellipse ic       Blue
 11   "AT1G01320"  ellipse ic    Apricot
 12   "AT2G20050"  ellipse ic        Red
 13   "AT5G24690"  ellipse ic        Red
 14       "PHOT2"  ellipse ic    Apricot
 15     "ATCLASP"  ellipse ic    Apricot
 16   "AT4G34830"  ellipse ic    Apricot
 17   "AT3G61700"  ellipse ic OliveGreen
 18   "AT1G53800"  ellipse ic     Canary
 19   "AT4G16680"  ellipse ic    Apricot
 20   "AT3G24460"  ellipse ic    Apricot
 21    "AtRABE1d"  ellipse ic    Apricot
 22   "AT4G23220"  ellipse ic    Apricot
 23      "GPDHC1"  ellipse ic    Apricot
 24       "LACS2"  ellipse ic     Canary
 25      "YBR159"  ellipse ic   TealBlue
 26        "BRL1"  ellipse ic    Apricot
 27        "RAN1"  ellipse ic        Red
 28        "DGK1"  ellipse ic     Canary
 29   "AT5G13800"  ellipse ic    Apricot
 30   "AT5G05110"  ellipse ic OliveGreen
 31  "BCDH BETA1"  ellipse ic OliveGreen
 32        "ACX4"  ellipse ic   TealBlue
 33        "PSD3"  ellipse ic     Canary
 34        "CKL2"  ellipse ic OliveGreen
 35   "AT1G10950"  ellipse ic     Canary
 36   "AT3G59020"  ellipse ic    Apricot
 37   "AT1G33680"  ellipse ic OliveGreen
 38    "CYP71B38"  ellipse ic OliveGreen
 39   "AT5G42400"  ellipse ic    Apricot
 40       "SPT16"  ellipse ic    Apricot
 41        "AGO4"  ellipse ic       Blue
 42        "HTA9"  ellipse ic    Apricot
 43   "AT5G18490"  ellipse ic     Canary
 44   "AT1G02180"  ellipse ic     Canary
 45          "ER"  ellipse ic OliveGreen
 46   "AT1G02190"  ellipse ic     Canary
 47   "AT1G51460"  ellipse ic    Apricot
 48       "IQD33"  ellipse ic OliveGreen
 49   "AT4G20320"  ellipse ic    Apricot
 50   "AT3G28500"  ellipse ic     Canary
 51        "IAR1"  ellipse ic    Apricot
 52        "CLPX"  ellipse ic        Red
 53     "ATGSL03"  ellipse ic    Apricot
 54   "AT5G62290"  ellipse ic       Cyan
 55        "PIFI"  ellipse ic     Canary
 56        "SAM1" triangle ic OliveGreen
 57        "MAT2" triangle ic    Apricot
 58        "MAT3" triangle ic      White
 59   "AT5G24760"  ellipse ic     Canary
 60   "AT4G35070"  ellipse ic        Red
 61        "UBP5"  ellipse ic    Apricot
 62        "SKS1"  ellipse ic    Apricot
 63     "ATCSLD5"  ellipse ic OliveGreen
 64   "AT2G25060"  ellipse ic     Canary
 65   "AT4G20430"  ellipse ic OliveGreen
 66      "ATLP-1"  ellipse ic   TealBlue
 67   "AT5G23400"  ellipse ic        Red
 68       "UBC32"  ellipse ic   TealBlue
 69    "ATGSTU24"  ellipse ic     Canary
 70   "AT2G40360"  ellipse ic    Apricot
 71  "ATRAPTOR1B"  ellipse ic       Blue
 72        "XCP1"  ellipse ic OliveGreen
 73   "AT5G25560"  ellipse ic    Apricot
 74   "AT1G47400"  ellipse ic    Apricot
 75   "AT3G16990"  ellipse ic   TealBlue
 76       "UNE12"  ellipse ic   TealBlue
 77   "AT1G44414"  ellipse ic    Apricot
 78   "AT4G09150"  ellipse ic        Red
 79      "HSP70B"  ellipse ic   TealBlue
 80   "AT5G46760" triangle ic      White
 81        "DIN4"  ellipse ic       Blue
 82   "AT5G16120"  ellipse ic    Apricot
 83      "ATTPS6"  ellipse ic OliveGreen
 84   "AT1G18270"  ellipse ic    Apricot
 85   "AT2G19670"  ellipse ic   TealBlue
 86      "ATPURM"  ellipse ic     Canary
 87     "EMB1507"  ellipse ic OliveGreen
 88   "AT5G19930"  ellipse ic    Apricot
 89   "AT1G20870"  ellipse ic    Apricot
 90   "AT5G08430"  ellipse ic       Cyan
 91        "PIS2"  ellipse ic    Apricot
 92   "AT1G03280"  ellipse ic     Canary
 93   "AT3G25840"  ellipse ic     Canary
 94   "AT3G26600"  ellipse ic       Blue
 95      "ATPNG1"  ellipse ic    Apricot
 96   "AT1G15790"  ellipse ic    Apricot
 97        "DPE2"  ellipse ic    Apricot
 98      "ATISA1"  ellipse ic    Apricot
 99   "AT3G29320"  ellipse ic   TealBlue
100   "AT4G01490"  ellipse ic    Apricot
101        "SUM2"  ellipse ic    Apricot
102   "AT4G00355"  ellipse ic       Blue
103   "AT2G20740"  ellipse ic     Canary
104   "AT2G42940"  ellipse ic     Canary
105   "AT4G31270"  ellipse ic OliveGreen
106   "AT4G18580"  ellipse ic     Canary
107   "AT5G43560"  ellipse ic OliveGreen
108       "ATHM2"  ellipse ic    Apricot
109   "AT3G13780"  ellipse ic OliveGreen
110   "AT2G47230"  ellipse ic       Blue
111        "FLA2"  ellipse ic     Canary
112   "AT1G68380"  ellipse ic OliveGreen
113   "AT1G65090"  ellipse ic     Canary
114        "TT10"  ellipse ic    Apricot
115      "ATHSD5"  ellipse ic    Apricot
116   "AT2G34315"  ellipse ic    Apricot
117        "ICU2"  ellipse ic    Apricot
118   "AT2G45290"  ellipse ic   TealBlue
119        "GRV2"  ellipse ic OliveGreen
120   "AT5G53480"  ellipse ic OliveGreen
121   "AT1G04220"  ellipse ic OliveGreen
122   "AT1G19970"  ellipse ic    Apricot
123        "SHY2"  ellipse ic    Apricot
124        "IAA6"  ellipse ic     Canary
125        "ARR7"  ellipse ic       Cyan
126   "AT1G08700" triangle ic      White
127   "AT5G57040"  ellipse ic OliveGreen
128   "AT1G04380" triangle ic    Apricot
129   "AT5G07260"  ellipse ic     Canary
130   "AT5G38180"  ellipse ic    Apricot
131   "AT1G71250"  ellipse ic   TealBlue
132        "CRY2"  ellipse ic    Apricot
133   "AT5G08520"  ellipse ic   TealBlue
134   "AT4G29410"  ellipse ic OliveGreen
135   "AT2G20060"  ellipse ic OliveGreen
136   "AT1G75500"  ellipse ic OliveGreen
137        "SYN3"  ellipse ic    Apricot
138   "AT1G67320"  ellipse ic    Apricot
139       "ATXR6"  ellipse ic OliveGreen
140   "AT1G04770"  ellipse ic    Apricot
141        "APR3" triangle ic      White
142        "APR1" triangle ic      White
143        "APR2" triangle ic    Apricot
144        "SHM7"  ellipse ic    Apricot
145        "TUA4"  ellipse ic OliveGreen
146   "AT1G64650"  ellipse ic    Apricot
147        "TUB4"  ellipse ic OliveGreen
148   "AT1G04850"  ellipse ic   TealBlue
149   "AT3G18860"  ellipse ic     Canary
150   "AT5G16070"  ellipse ic     Canary
151   "AT4G15640"  ellipse ic     Canary
152       "WAVE5"  ellipse ic     Canary
153         "ATM"  ellipse ic     Canary
154   "AT5G16505"  ellipse ic    Apricot
155        "ERD1"  ellipse ic     Canary
156   "AT5G54870"  ellipse ic    Apricot
157        "AML2"  ellipse ic OliveGreen
158        "PEN2" triangle ic      White
159   "AT5G25630"  ellipse ic     Canary
160   "AT5G10580"  ellipse ic OliveGreen
161   "AT3G62160"  ellipse ic OliveGreen
162   "AT3G22260"  ellipse ic     Canary
163   "AT3G23980"  ellipse ic    Apricot
164   "AT4G33540"  ellipse ic    Apricot
165       "MYB51" triangle ic      White
166   "AT5G57700"  ellipse ic    Apricot
167   "AT5G66180"  ellipse ic    Apricot
168   "AT1G56090"  ellipse ic    Apricot
169   "AT1G33050"  ellipse ic OliveGreen
170        "KAT5"  ellipse ic     Canary
171   "AT1G13450"  ellipse ic   TealBlue
172      "ATCOAD"  ellipse ic OliveGreen
173   "AT5G45190"  ellipse ic     Canary
174   "AT5G44180"  ellipse ic    Apricot
175   "AT5G48340"  ellipse ic     Canary
176         "CYN"  ellipse ic        Red
177        "SRF3"  ellipse ic       Blue
178   "AT4G11570"  ellipse ic    Apricot
179        "TAF8"  ellipse ic   TealBlue
180      "ATFRO8"  ellipse ic   TealBlue
181     "EMB1144"  ellipse ic     Canary
182     "EMB3004"  ellipse ic    Apricot
183   "AT1G16870"  ellipse ic OliveGreen
184        "ASA1" triangle ic      White
185   "AT2G32000"  ellipse ic    Apricot
186   "AT1G06640"  ellipse ic    Apricot
187   "AT2G20630"  ellipse ic     Canary
188     "CYP79B3" triangle ic      White
189         "JR1" triangle ic      White
190   "AT5G05960"  ellipse ic       Blue
191   "AT2G18220"  ellipse ic    Apricot
192   "AT2G34357"  ellipse ic    Apricot
193   "AT1G16760"  ellipse ic     Canary
194   "AT1G62570" triangle ic       Blue
195        "TMT1"  ellipse ic    Apricot
196     "EMB1047"  ellipse ic    Apricot
197   "AT4G38550"  ellipse ic OliveGreen
198   "AT2G04039"  ellipse ic   TealBlue
199   "AT3G30830"  ellipse ic     Canary
200        "AIM1"  ellipse ic    Apricot
201        "CSY3"  ellipse ic OliveGreen
202   "ATVAMP713"  ellipse ic    Apricot
203   "AT2G41610"  ellipse ic    Apricot
204   "AT4G16143"  ellipse ic OliveGreen
205   "AT4G27470"  ellipse ic    Apricot
206   "AT2G41160"  ellipse ic     Canary
207   "AT1G44900"  ellipse ic    Apricot
208   "AT5G46280"  ellipse ic   TealBlue
209   "AT2G16440"  ellipse ic   TealBlue
210         "PRL"  ellipse ic OliveGreen
211          "GI"  ellipse ic     Canary
212   "AT1G69295"  ellipse ic OliveGreen
213        "HAB1"  ellipse ic     Canary
214        "NFU3"  ellipse ic    Apricot
215   "AT2G25530"  ellipse ic     Canary
216   "AT2G20010"  ellipse ic        Red
217   "AT1G28280"  ellipse ic    Apricot
218       "DECOY"  ellipse ic     Canary
219   "AT5G39600"  ellipse ic    Apricot
220      "ATARP4"  ellipse ic OliveGreen
221        "NDB2"  ellipse ic    Apricot
222      "ATPPA5"  ellipse ic OliveGreen
223   "AT4G28910"  ellipse ic OliveGreen
224     "CYP98A3"  ellipse ic    Apricot
225   "AT5G24280"  ellipse ic        Red
226   "AT3G56230"  ellipse ic    Apricot
227   "AT3G51620"  ellipse ic OliveGreen
228        "WAK1"  ellipse ic   TealBlue
229   "AT1G66880"  ellipse ic    Apricot
230   "AT1G13470"  ellipse ic   TealBlue
231        "APG5"  ellipse ic     Canary
232     "EMB1865"  ellipse ic     Canary
233        "HD2B"  ellipse ic    Apricot
234   "AT2G39280"  ellipse ic    Apricot
235     "AtkdsA1"  ellipse ic    Apricot
236   "AT2G18750"  ellipse ic   TealBlue
237   "AT3G13772"  ellipse ic OliveGreen
238   "AT2G01100"  ellipse ic    Apricot
239   "AT4G01220"  ellipse ic        Red
240        "PORB"  ellipse ic       Blue
241        "SNF4"  ellipse ic     Canary
242   "AT4G04500"  ellipse ic     Canary
243   "AT1G35660"  ellipse ic        Red
244      "MYB115"  ellipse ic     Canary
245   "AT5G60250"  ellipse ic     Canary
246   "AT5G17450"  ellipse ic     Canary
247   "AT2G14835"  ellipse ic        Red
248   "AT1G09280"  ellipse ic    Apricot
249   "AT2G41620"  ellipse ic    Apricot
250       "PMDH2"  ellipse ic OliveGreen
251   "AT3G14520"  ellipse ic    Apricot
252   "AT5G27920"  ellipse ic    Apricot
253   "AT4G27435"  ellipse ic       Blue
254   "AT1G75990"  ellipse ic   TealBlue
255   "AT4G02860"  ellipse ic        Red
256        "BCCP"  ellipse ic     Canary
257        "OASC" triangle ic      White
258        "RCP1"  ellipse ic    Apricot
259         "TSL"  ellipse ic OliveGreen
260   "AT4G09730"  ellipse ic OliveGreen
261   "AT2G20625"  ellipse ic     Canary
262   "AT1G78280"  ellipse ic    Apricot
263       "CIPK2"  ellipse ic    Apricot
264   "AT3G52640"  ellipse ic     Canary
265   "AT3G27325"  ellipse ic OliveGreen
266   "AT5G24710"  ellipse ic     Canary
267   "AT4G00940"  ellipse ic   TealBlue
268   "AT3G02750"  ellipse ic     Canary
269   "AT3G26510"  ellipse ic        Red
270     "ATBZIP1"  ellipse ic    Apricot
271     "ATNFXL1"  ellipse ic    Apricot
272     "ANAC013"  ellipse ic    Apricot
273   "AT1G71530"  ellipse ic    Apricot
274   "AT4G16100"  ellipse ic    Apricot
275       "ELIP1"  ellipse ic   TealBlue
276        "ARR5"  ellipse ic OliveGreen
277       "ARR15"  ellipse ic    Apricot
278   "AT4G03410"  ellipse ic       Blue
279   "AT2G20020"  ellipse ic OliveGreen
280        "FSD3"  ellipse ic    Apricot
281   "AT1G19485"  ellipse ic     Canary
282   "AT4G10010"  ellipse ic    Apricot
283   "AT4G04980"  ellipse ic    Apricot
284        "RAB6"  ellipse ic     Canary
285   "AT3G19610"  ellipse ic     Canary
286        "TSB2" triangle ic      White
287     "CYP79B2" triangle ic    Apricot
288   "AT2G04400" triangle ic      White
289   "AT1G67660"  ellipse ic     Canary
290      "ZCF125"  ellipse ic    Apricot
291       "CHR24"  ellipse ic    Apricot
292   "AT5G48360"  ellipse ic       Blue
293      "SCPL25"  ellipse ic    Apricot
294   "AT4G12650"  ellipse ic OliveGreen
295   "AT2G35620"  ellipse ic    Apricot
296   "AT5G45480"  ellipse ic    Apricot
297   "AT4G32460"  ellipse ic     Canary
298     "PROPEP4"  ellipse ic    Apricot
299   "AT3G08970"  ellipse ic    Apricot
300   "AT5G25450"  ellipse ic     Canary
301   "AT3G14560"  ellipse ic   TealBlue
302   "AT2G16990"  ellipse ic     Canary
303       "APRR5"  ellipse ic   TealBlue
304     "ATCHX15"  ellipse ic     Canary
305   "AT1G11410"  ellipse ic OliveGreen
306   "AT3G23410"  ellipse ic        Red
307   "AT3G19620"  ellipse ic    Apricot
308   "AT2G01210"  ellipse ic     Canary
309   "AT4G16390"  ellipse ic     Canary
310      "ATNOA1"  ellipse ic    Apricot
311   "AT1G64640"  ellipse ic    Apricot
312   "ATPMEPCRA"  ellipse ic        Red
313       "PMSR2" triangle ic      White
314  "AtSerat2;2" triangle ic      White
315   "AT3G16460" triangle ic      White
316   "AT1G11930"  ellipse ic OliveGreen
317   "AT1G11940"  ellipse ic OliveGreen
318   "AT2G06090"  ellipse ic    Apricot
319   "AT1G64880"  ellipse ic     Canary
320       "MYB28" triangle ic      White
321   "AT1G12400"  ellipse ic    Apricot
322       "GLTP1"  ellipse ic    Apricot
323   "AT3G50560"  ellipse ic    Apricot
324   "AT1G64800"  ellipse ic     Canary
325   "AT3G51250"  ellipse ic   TealBlue
326   "AT2G22450"  ellipse ic    Apricot
327   "AT3G21060"  ellipse ic    Apricot
328       "CHLI2"  ellipse ic    Apricot
329   "AT2G26210"  ellipse ic        Red
330        "RGA1"  ellipse ic    Apricot
331        "DET3"  ellipse ic       Blue
332   "AT3G18060"  ellipse ic     Canary
333   "AT1G12845"  ellipse ic     Canary
334   "AT4G01130"  ellipse ic   TealBlue
335       "TOPP8"  ellipse ic     Canary
336     "ADR1-L1"  ellipse ic    Apricot
337   "AT4G19000"  ellipse ic     Canary
338   "AT1G29490"  ellipse ic     Canary
339     "ALDH2C4"  ellipse ic    Apricot
340   "ATUGT85A2"  ellipse ic     Canary
341     "EMB1745"  ellipse ic OliveGreen
342        "ELF7"  ellipse ic    Apricot
343   "AT5G35735"  ellipse ic OliveGreen
344     "RALFL34"  ellipse ic     Canary
345      "PTAC17"  ellipse ic    Apricot
346   "AT5G63600"  ellipse ic OliveGreen
347       "TRFL3"  ellipse ic     Canary
348   "AT4G02750"  ellipse ic       Blue
349   "AT4G13430" triangle ic      White
350   "AT1G13460"  ellipse ic   TealBlue
351   "AT1G45160"  ellipse ic     Canary
352   "AT3G08870"  ellipse ic     Canary
353   "AT1G16040"  ellipse ic   TealBlue
354       "SYP42"  ellipse ic     Canary
355   "AT3G59830"  ellipse ic    Apricot
356      "EIF-5A"  ellipse ic     Canary
357        "VAG2"  ellipse ic OliveGreen
358   "AT3G60860"  ellipse ic     Canary
359        "AAO3"  ellipse ic       Blue
360      "ATAPP1"  ellipse ic     Canary
361   "AT1G17750"  ellipse ic     Canary
362   "AT3G16450" triangle ic      White
363   "AT2G39310" triangle ic      White
364     "CYP81F4" triangle ic OliveGreen
365   "AT3G20370"  ellipse ic    Apricot
366   "AT1G55530"  ellipse ic    Apricot
367   "AT1G29440"  ellipse ic        Red
368   "AT1G29450"  ellipse ic        Red
369   "AT4G20870"  ellipse ic OliveGreen
370   "AT5G60210"  ellipse ic     Canary
371        "CAX9"  ellipse ic       Cyan
372   "AT5G24550"  ellipse ic   TealBlue
373   "AT1G14570"  ellipse ic    Apricot
374       "NAP57"  ellipse ic    Apricot
375      "ATNHX8"  ellipse ic     Canary
376   "AT2G40770"  ellipse ic     Canary
377        "EDM2"  ellipse ic   TealBlue
378       "AtMS2" triangle ic      White
379       "IRE1A"  ellipse ic     Canary
380   "AT2G45340"  ellipse ic   TealBlue
381   "AT1G56210"  ellipse ic     Canary
382   "AT3G53040"  ellipse ic    Apricot
383     "ATECP31"  ellipse ic    Apricot
384   "AT2G33070" triangle ic      White
385   "AT3G21380" triangle ic      White
386 "260130_S_AT" triangle ic      White
387   "AT5G24655"  ellipse ic     Canary
388   "AT1G18850"  ellipse ic   TealBlue
389   "AT5G15750"  ellipse ic    Apricot
390   "AT2G18900"  ellipse ic OliveGreen
391   "AT5G11240"  ellipse ic       Blue
392     "EMB1703"  ellipse ic   TealBlue
393     "ATPDR12"  ellipse ic    Apricot
394        "PAD3" triangle ic      White
395    "CYP71A13" triangle ic      White
396   "AT1G79680"  ellipse ic    Apricot
397   "AT4G04000"  ellipse ic     Canary
398   "AT1G60130" triangle ic      White
399   "AT5G52710"  ellipse ic    Apricot
400   "AT5G18630"  ellipse ic     Canary
401   "AT4G31880"  ellipse ic     Canary
402   "AT1G75980"  ellipse ic   TealBlue
403   "AT4G02610" triangle ic      White
404      "ATWHY2"  ellipse ic   TealBlue
405        "HGL1"  ellipse ic    Apricot
406      "ATSFGH"  ellipse ic    Apricot
407        "PAE1"  ellipse ic OliveGreen
408   "AT5G23540"  ellipse ic     Canary
409    "TIC20-IV"  ellipse ic     Canary
410         "HBT"  ellipse ic       Cyan
411        "EOL1"  ellipse ic    Apricot
412         "PKL"  ellipse ic       Cyan
413    "ATTOC132"  ellipse ic OliveGreen
414   "AT5G10500"  ellipse ic    Apricot
415        "EDA2"  ellipse ic OliveGreen
416   "AT1G18410"  ellipse ic     Canary
417   "AT2G01220"  ellipse ic     Canary
418    "ATHVA22C"  ellipse ic    Apricot
419   "AT1G17040"  ellipse ic OliveGreen
420   "AT4G17410"  ellipse ic    Apricot
421       "PMSR1" triangle ic      White
422   "AT4G13180"  ellipse ic   TealBlue
423   "AT4G18570"  ellipse ic     Canary
424   "AT1G17210"  ellipse ic     Canary
425   "AT4G37460"  ellipse ic OliveGreen
426        "JAZ5"  ellipse ic    Apricot
427        "JAZ1"  ellipse ic   TealBlue
428        "ILL6"  ellipse ic     Canary
429   "AT5G65950"  ellipse ic   TealBlue
430    "ATGSTF10" triangle ic      White
431         "SYD"  ellipse ic    Apricot
432   "AT1G24706"  ellipse ic    Apricot
433        "ACD6"  ellipse ic   TealBlue
434        "ELF3"  ellipse ic     Canary
435     "EMB2762"  ellipse ic OliveGreen
436   "AT5G35980"  ellipse ic OliveGreen
437        "GLU2"  ellipse ic       Blue
438   "AT2G05710"  ellipse ic     Canary
439   "AT4G20860"  ellipse ic   TealBlue
440       "MYB52"  ellipse ic     Canary
441     "ANAC010"  ellipse ic    Apricot
442     "AtMYB69"  ellipse ic       Blue
443   "AT1G17960"  ellipse ic   TealBlue
444        "RFR1"  ellipse ic    Apricot
445   "AT2G43800"  ellipse ic    Apricot
446   "AT5G17160"  ellipse ic     Canary
447       "CRK11"  ellipse ic OliveGreen
448   "AT5G23405"  ellipse ic        Red
449        "ACR5"  ellipse ic     Canary
450     "CYP81F2" triangle ic      White
451   "AT1G18590" triangle ic      White
452        "SUR1" triangle ic     Canary
453     "UGT74B1" triangle ic      White
454   "AT1G74090" triangle ic      White
455     "CYP83B1" triangle ic      White
456   "AT3G58990" triangle ic    Apricot
457    "ATGSTF11" triangle ic      White
458   "AT4G12030" triangle ic      White
459   "AT1G74100" triangle ic      White
460     "CYP79F1" triangle ic      White
461   "AT3G23570"  ellipse ic    Apricot
462       "BCAT4" triangle ic      White
463   "ATROPGEF1"  ellipse ic    Apricot
464   "AT1G52000" triangle ic      White
465   "AT1G19025"  ellipse ic       Cyan
466   "AT5G17460"  ellipse ic     Canary
467   "AT5G41550"  ellipse ic OliveGreen
468        "RKF2"  ellipse ic   TealBlue
469   "AT1G24110"  ellipse ic     Canary
470   "AT1G64890"  ellipse ic     Canary
471    "ATPP2-A5"  ellipse ic     Canary
472   "AT1G22060"  ellipse ic     Canary
473   "AT1G19450"  ellipse ic    Apricot
474      "ATTPPA"  ellipse ic   TealBlue
475   "AT1G19480"  ellipse ic     Canary
476        "TTN1"  ellipse ic     Canary
477   "AT5G16610"  ellipse ic     Canary
478   "AT2G40130"  ellipse ic     Canary
479        "BGL1" triangle ic      White
480   "AT2G39330" triangle ic      White
481        "MBP1" triangle ic      White
482   "AT3G25150"  ellipse ic    Apricot
483   "AT1G77350"  ellipse ic    Apricot
484   "AT5G10560"  ellipse ic        Red
485       "RPT4A"  ellipse ic   TealBlue
486   "AT4G33560"  ellipse ic    Apricot
487   "AT2G32140"  ellipse ic     Canary
488        "APS3" triangle ic      White
489   "AT1G80790"  ellipse ic OliveGreen
490     "ALDH6B2"  ellipse ic    Apricot
491   "AT1G20880"  ellipse ic   TealBlue
492        "UPL4"  ellipse ic     Canary
493   "AT1G21065"  ellipse ic OliveGreen
494   "AT3G08960"  ellipse ic    Apricot
495   "AT2G25440"  ellipse ic    Apricot
496         "CBL" triangle ic      White
497 "263706_S_AT" triangle ic      White
498   "AT2G31790" triangle ic      White
499   "AT2G37080"  ellipse ic   TealBlue
500        "PRT6"  ellipse ic    Apricot
501        "APC1"  ellipse ic     Canary
502   "AT5G08200"  ellipse ic    Apricot
503       "POLD2"  ellipse ic     Canary
504   "AT5G08450"  ellipse ic       Cyan
505   "AT3G04350"  ellipse ic        Red
506   "AT3G25620"  ellipse ic     Canary
507   "AT3G13900"  ellipse ic     Canary
508   "AT5G64550"  ellipse ic   TealBlue
509      "ATPPA2"  ellipse ic OliveGreen
510         "NAK"  ellipse ic    Apricot
511   "AT1G22410" triangle ic        Red
512   "AT4G13660"  ellipse ic    Apricot
513         "HSK" triangle ic      White
514   "AT1G43580"  ellipse ic OliveGreen
515   "AT1G23000"  ellipse ic   TealBlue
516        "RDR2"  ellipse ic   TealBlue
517      "ATFRO3"  ellipse ic    Apricot
518   "AT1G71960"  ellipse ic   TealBlue
519        "APL3"  ellipse ic    Apricot
520   "AT1G26300"  ellipse ic   TealBlue
521   "AT3G26140"  ellipse ic    Apricot
522   "AT1G32300"  ellipse ic     Canary
523       "LBD38"  ellipse ic    Apricot
524      "CYTC-2"  ellipse ic    Apricot
525    "ATCSLA10"  ellipse ic   TealBlue
526   "AT1G54020" triangle ic      White
527   "AT5G24420"  ellipse ic    Apricot
528     "ATGSTF9" triangle ic      White
529   "AT5G44720"  ellipse ic   TealBlue
530        "TRP1" triangle ic      White
531        "ARL1"  ellipse ic     Canary
532       "UNE16"  ellipse ic    Apricot
533       "AGP18"  ellipse ic OliveGreen
534   "AT4G26970"  ellipse ic       Blue
535   "AT5G03290"  ellipse ic    Apricot
536   "AT1G24470"  ellipse ic    Apricot
537        "TED3"  ellipse ic    Apricot
538 "259382_S_AT" triangle ic      White
539   "AT5G24740"  ellipse ic     Canary
540   "AT1G25260"  ellipse ic    Apricot
541        "GSH2" triangle ic      White
542   "AT1G68340"  ellipse ic OliveGreen
543        "CAD1"  ellipse ic    Apricot
544   "AT3G23090"  ellipse ic    Apricot
545   "AT1G26260"  ellipse ic     Canary
546   "AT4G34660"  ellipse ic    Apricot
547        "TBP1"  ellipse ic       Blue
548    "CYP71A12" triangle ic      White
549   "AT1G51890"  ellipse ic    Apricot
550   "AT5G66250"  ellipse ic   TealBlue
551   "AT5G23750"  ellipse ic    Apricot
552   "AT5G23820"  ellipse ic    Apricot
553 "259381_S_AT" triangle ic      White
554   "AT3G44330"  ellipse ic     Canary
555       "MEE29"  ellipse ic OliveGreen
556   "AT5G60670"  ellipse ic    Apricot
557   "AT5G16130"  ellipse ic    Apricot
558   "AT5G22710"  ellipse ic        Red
559         "FER"  ellipse ic    Apricot
560   "AT3G59820"  ellipse ic    Apricot
561        "BTI1"  ellipse ic OliveGreen
562   "AT5G46470"  ellipse ic   TealBlue
563   "AT1G27880"  ellipse ic   TealBlue
564   "AT4G15890"  ellipse ic    Apricot
565   "AT4G11460"  ellipse ic    Apricot
566   "AT4G27800"  ellipse ic        Red
567   "AT2G01240"  ellipse ic     Canary
568   "AT2G15810"  ellipse ic     Canary
569   "AT5G11000"  ellipse ic    Apricot
570        "NHX4"  ellipse ic    Apricot
571      "ATSRL1"  ellipse ic OliveGreen
572        "HSL1"  ellipse ic     Canary
573      "GRX480"  ellipse ic    Apricot
574   "AT5G22810"  ellipse ic       Blue
575       "MYB29" triangle ic      White
576   "AT2G47520"  ellipse ic    Apricot
577   "AT4G07720"  ellipse ic     Canary
578   "AT5G16510"  ellipse ic    Apricot
579   "AT1G66760"  ellipse ic    Apricot
580        "ARF8"  ellipse ic   TealBlue
581   "AT1G75090"  ellipse ic OliveGreen
582   "AT5G38720"  ellipse ic OliveGreen
583   "AT2G34260"  ellipse ic OliveGreen
584       "PYK10" triangle ic      White
585      "GAUT12"  ellipse ic    Apricot
586   "AT5G05670"  ellipse ic    Apricot
587   "AT1G32090"  ellipse ic    Apricot
588       "ADA2B"  ellipse ic     Canary
589   "AT4G10940"  ellipse ic   TealBlue
590       "HEME2"  ellipse ic    Apricot
591   "AT4G27450"  ellipse ic       Blue
592       "ARAC6"  ellipse ic OliveGreen
593       "CRK10"  ellipse ic    Apricot
594       "UBP14"  ellipse ic OliveGreen
595   "AT1G33800"  ellipse ic    Apricot
596        "GPK1"  ellipse ic     Canary
597        "VAR1"  ellipse ic    Apricot
598   "AT3G14700"  ellipse ic       Cyan
599     "EMB2756"  ellipse ic   TealBlue
600   "AT4G01700"  ellipse ic       Blue
601        "EDS1"  ellipse ic OliveGreen
602   "AT1G35220"  ellipse ic   TealBlue
603   "AT2G45540"  ellipse ic     Canary
604   "AT4G38560"  ellipse ic    Apricot
605   "AT5G20660"  ellipse ic     Canary
606      "ATCBL3"  ellipse ic    Apricot
607   "AT5G35380"  ellipse ic        Red
608       "COPT5"  ellipse ic     Canary
609       "SUVH4"  ellipse ic    Apricot
610        "EDR2"  ellipse ic       Blue
611        "MTO3" triangle ic      White
612   "AT1G71940"  ellipse ic   TealBlue
613   "AT2G30760"  ellipse ic     Canary
614   "AT3G04540"  ellipse ic    Apricot
615        "AIR9"  ellipse ic    Apricot
616   "AT1G47740"  ellipse ic OliveGreen
617        "SPK1"  ellipse ic   TealBlue
618   "AT2G42390"  ellipse ic OliveGreen
619   "AT1G49890"  ellipse ic   TealBlue
620      "RPL24A"  ellipse ic    Apricot
621   "AT4G39960"  ellipse ic    Apricot
622         "HY5"  ellipse ic     Canary
623   "AT1G49670"  ellipse ic    Apricot
624   "AT5G61140"  ellipse ic        Red
625   "AT4G00800"  ellipse ic    Apricot
626   "AT5G09430"  ellipse ic       Cyan
627     "ATLCBK1"  ellipse ic     Canary
628   "AT4G10050"  ellipse ic    Apricot
629        "GAL1"  ellipse ic     Canary
630   "AT5G16040"  ellipse ic    Apricot
631   "AT2G26200"  ellipse ic        Red
632   "AT2G11240"  ellipse ic    Apricot
633       "SYP81"  ellipse ic     Canary
634        "TBP2"  ellipse ic OliveGreen
635   "AT3G45410"  ellipse ic    Apricot
636     "MPPBETA"  ellipse ic    Apricot
637   "AT1G52100" triangle ic      White
638   "AT3G44970"  ellipse ic    Apricot
639       "CHR17"  ellipse ic     Canary
640   "AT4G31390"  ellipse ic     Canary
641   "AT1G53165"  ellipse ic    Apricot
642   "AT2G22680"  ellipse ic    Apricot
643       "XPO1A"  ellipse ic        Red
644   "AT5G38840"  ellipse ic OliveGreen
645        "GAD2"  ellipse ic     Canary
646   "AT5G43060"  ellipse ic   TealBlue
647   "AT4G10000"  ellipse ic    Apricot
648   "AT3G42820"  ellipse ic    Apricot
649        "PEX1"  ellipse ic     Canary
650     "ATCYSD1" triangle ic OliveGreen
651      "ATPDR5"  ellipse ic    Apricot
652   "AT4G02710"  ellipse ic    Apricot
653      "ATSIP1"  ellipse ic    Apricot
654   "AT4G20140"  ellipse ic       Blue
655  "AtSerat2;1" triangle ic      White
656     "ANAC083"  ellipse ic     Canary
657   "AT3G59980"  ellipse ic OliveGreen
658     "EMB1923"  ellipse ic OliveGreen
659   "AT1G62560" triangle ic      White
660   "AT1G65860" triangle ic      White
661         "SIR" triangle ic      White
662     "ATMYB34" triangle ic      White
663   "AT2G05530"  ellipse ic    Apricot
664     "MIR834a"  ellipse ic    Apricot
665   "AT3G12480"  ellipse ic   TealBlue
666        "ADT5"  ellipse ic        Red
667       "PGP16"  ellipse ic     Canary
668   "AT2G43100" triangle ic      White
669     "CYP83A1" triangle ic      White
670        "MAM1" triangle ic        Red
671   "AT1G72700"  ellipse ic    Apricot
672     "ATSPS2F"  ellipse ic OliveGreen
673   "AT4G20420"  ellipse ic OliveGreen
674       "SUVR2"  ellipse ic    Apricot
675   "AT5G22700"  ellipse ic        Red
676       "PMSR3" triangle ic      White
677   "AT2G23910"  ellipse ic    Apricot
678         "TT7"  ellipse ic     Canary
679   "AT1G67840"  ellipse ic        Red
680   "AT4G24290"  ellipse ic     Canary
681        "AOP2" triangle ic        Red
682   "AT3G28150"  ellipse ic     Canary
683   "AT5G06780"  ellipse ic       Blue
684   "AT1G67670"  ellipse ic     Canary
685        "CRF2"  ellipse ic   TealBlue
686        "CDF2"  ellipse ic        Red
687       "LINC3"  ellipse ic   TealBlue
688     "ATNUDT1"  ellipse ic   TealBlue
689   "AT1G69070"  ellipse ic   TealBlue
690   "AT5G54910"  ellipse ic    Apricot
691   "AT3G59040"  ellipse ic    Apricot
692         "RIK"  ellipse ic   TealBlue
693   "AT3G04160"  ellipse ic OliveGreen
694   "AT3G23330"  ellipse ic   TealBlue
695        "EIN2"  ellipse ic    Apricot
696      "ATCEL3"  ellipse ic       Cyan
697   "AT4G13190"  ellipse ic   TealBlue
698        "CBL9"  ellipse ic     Canary
699   "AT2G18910"  ellipse ic OliveGreen
700        "MSI3"  ellipse ic    Apricot
701   "AT1G79450"  ellipse ic    Apricot
702   "AT1G74580"  ellipse ic     Canary
703        "RHA1"  ellipse ic    Apricot
704   "AT4G24790"  ellipse ic    Apricot
705   "AT1G78140"  ellipse ic    Apricot
706     "EMB2780"  ellipse ic    Apricot
707   "AT2G20030"  ellipse ic        Red
708   "AT1G79380"  ellipse ic    Apricot
709   "AT3G02770"  ellipse ic     Canary
710   "AT3G60380"  ellipse ic    Apricot
711   "AT1G79510"  ellipse ic    Apricot
712     "EMB2458"  ellipse ic        Red
713   "AT3G51710"  ellipse ic     Canary
714   "AT5G23250"  ellipse ic        Red
715   "AT3G53670"  ellipse ic    Apricot
716        "EZA1"  ellipse ic OliveGreen
717   "AT3G61610"  ellipse ic     Canary
718   "AT5G16520"  ellipse ic    Apricot
719   "AT3G14710"  ellipse ic       Cyan
720        "TSA1" triangle ic      White
721   "AT2G05320"  ellipse ic    Apricot
722   "AT2G16710"  ellipse ic   TealBlue
723     "EMB1467"  ellipse ic    Apricot
724   "AT3G61690"  ellipse ic   TealBlue
725   "AT4G31360"  ellipse ic OliveGreen
726   "AT5G24620"  ellipse ic        Red
727   "AT4G23000"  ellipse ic     Canary
728   "AT5G60740"  ellipse ic OliveGreen
729   "AT4G26910"  ellipse ic OliveGreen
730   "AT4G36750"  ellipse ic     Canary
731   "AT5G51050"  ellipse ic    Apricot
732       "UBP26"  ellipse ic   TealBlue
733        "WPP1"  ellipse ic   TealBlue
734        "MTO1" triangle ic      White
735       "MEE47"  ellipse ic    Apricot
736        "BAM2"  ellipse ic        Red
737   "AT2G43320"  ellipse ic    Apricot
738   "AT2G26780"  ellipse ic   TealBlue
739        "APS1" triangle ic    Apricot
740      "VHA-A2"  ellipse ic OliveGreen
741   "AT5G04430"  ellipse ic   TealBlue
742 "263153_S_AT" triangle ic      White
743        "RML1" triangle ic        Red
744   "AT3G57460"  ellipse ic    Apricot
745       "MBP2C"  ellipse ic     Canary
746       "OASA1" triangle ic      White
747   "AT5G38530" triangle ic      White
748   "ATEXO70H5"  ellipse ic     Canary
749     "ATCXE17"  ellipse ic     Canary
750        "TAF4"  ellipse ic    Apricot
751   "ATEXO70G1"  ellipse ic    Apricot
752     "EMB2738"  ellipse ic OliveGreen
753      "ATPOB1"  ellipse ic     Canary
754   "AT5G23390"  ellipse ic   TealBlue
755   "AT4G19050"  ellipse ic     Canary
756   "AT4G28200"  ellipse ic OliveGreen
757   "AT4G00810"  ellipse ic OliveGreen
758   "AT2G36835"  ellipse ic     Canary
759       "SAHH2" triangle ic    Apricot
760        "RST1"  ellipse ic     Canary
761   "AT5G40520"  ellipse ic     Canary
762   "AT5G24350"  ellipse ic        Red
763   "AT2G39560"  ellipse ic     Canary
764        "PPOX"  ellipse ic       Blue
765   "AT3G61770"  ellipse ic   TealBlue
766   "AT5G42830"  ellipse ic OliveGreen
767        "IMS2" triangle ic        Red
768       "LBD18"  ellipse ic    Apricot
769        "PAB2"  ellipse ic OliveGreen
770   "AT5G24500"  ellipse ic     Canary
771   "AT3G02530"  ellipse ic     Canary
772   "AT3G02760"  ellipse ic     Canary
773   "AT3G09690"  ellipse ic    Apricot
774   "AT3G17470"  ellipse ic     Canary
775   "AT4G29750"  ellipse ic   TealBlue
776   "AT3G19510"  ellipse ic    Apricot
777   "AT3G60760"  ellipse ic     Canary
778   "AT3G21810"  ellipse ic     Canary
779   "AT4G11090"  ellipse ic     Canary
780     "ATHMT-2" triangle ic      White
781   "AT3G42780"  ellipse ic    Apricot
782   "AT3G56830"  ellipse ic    Apricot
783   "AT3G56820"  ellipse ic    Apricot
784   "AT5G07640"  ellipse ic    Apricot
785       "UBP20"  ellipse ic    Apricot
786   "AT5G61450"  ellipse ic    Apricot
787   "AT4G22120"  ellipse ic    Apricot
788   "AT4G22940"  ellipse ic   TealBlue
789   "AT4G26380"  ellipse ic OliveGreen
790       "MYB76" triangle ic      White
791   "AT5G25570"  ellipse ic    Apricot
792       "ATMS3" triangle ic      White
793   "AT5G46510"  ellipse ic    Apricot
*Edges
  4   5  6.3 c RedOrange
 11  12    4 c RoyalBlue
 11  13  4.6 c RoyalBlue
 11  14  5.7 c RedOrange
 11  15  6.5 c RedOrange
 11  16  6.6 c RedOrange
 11  17 12.3 c RedOrange
 11  18 13.8 c RedOrange
 44  45  9.2 c RedOrange
 46  47  4.9 c RoyalBlue
 46  48  9.6 c RedOrange
 46  49 12.8 c RedOrange
 46  50 14.7 c RedOrange
 56  57  6.3 c RedOrange
 56  58 10.1 c RedOrange
 56  59 14.9 c RedOrange
 63  64  2.5 c RoyalBlue
 63  65   10 c RedOrange
 63  66 10.6 c RedOrange
 63  67 14.2 c RedOrange
 92  93 14.4 c RedOrange
 25 121  4.2 c RoyalBlue
121 122  7.5 c RedOrange
 23 121  8.4 c RedOrange
123 124   13 c RedOrange
123 125 14.7 c RedOrange
128 129    2 c RoyalBlue
128 130  3.2 c RoyalBlue
128 131  7.2 c RedOrange
132 133  5.5 c RedOrange
 34 132  7.8 c RedOrange
140 141  1.4 c RoyalBlue
140 142  2.8 c RoyalBlue
140 143  3.2 c RoyalBlue
140 144  4.9 c RoyalBlue
145 146  3.9 c RoyalBlue
145 147  5.3 c RedOrange
148 149  5.4 c RedOrange
186 187  6.3 c RedOrange
186 188  7.5 c RedOrange
186 189 10.9 c RedOrange
186 190 12.1 c RedOrange
126 237  7.9 c RedOrange
 35 241 13.6 c RedOrange
248 249  5.5 c RedOrange
167 248 14.8 c RedOrange
271 272    1 c RoyalBlue
 19 271    6 c RedOrange
271 273 12.8 c RedOrange
271 274 13.8 c RedOrange
 35 294  7.8 c RedOrange
 35 295 11.8 c RedOrange
305 306  7.8 c RedOrange
305 307  9.2 c RedOrange
312 313  2.6 c RoyalBlue
312 314  8.4 c RedOrange
188 312 10.7 c RedOrange
312 315 14.1 c RedOrange
176 316 10.9 c RedOrange
122 317  5.5 c RedOrange
321 322    4 c RoyalBlue
331 332  2.5 c RoyalBlue
333 334  4.8 c RoyalBlue
341 342 13.4 c RedOrange
168 171  9.9 c RedOrange
350 351 10.1 c RedOrange
230 352 13.9 c RedOrange
356 357 12.2 c RedOrange
 61 373 11.8 c RedOrange
218 219  5.1 c RedOrange
183 218  5.9 c RedOrange
135 218 11.6 c RedOrange
151 218 12.4 c RedOrange
375 376    7 c RedOrange
375 377  9.4 c RedOrange
393 394  1.4 c RoyalBlue
393 395  4.2 c RoyalBlue
393 396 11.8 c RedOrange
  9 400  5.5 c RedOrange
  9 102  7.1 c RedOrange
  8   9 11.2 c RedOrange
 95  96    3 c RoyalBlue
 77  79  9.2 c RedOrange
353 402 11.8 c RedOrange
193 414  5.5 c RedOrange
193 415  8.2 c RedOrange
193 304  9.5 c RedOrange
193 416 12.2 c RedOrange
193 283   14 c RedOrange
183 319  2.6 c RoyalBlue
151 183  7.1 c RedOrange
419 420  7.8 c RedOrange
 69 422  8.5 c RedOrange
424 425  9.8 c RedOrange
361 426  4.6 c RoyalBlue
426 427  4.9 c RoyalBlue
426 428  9.2 c RedOrange
259 347  3.5 c RoyalBlue
225 347 14.1 c RedOrange
298 361  7.8 c RedOrange
440 441    1 c RoyalBlue
440 442  2.5 c RoyalBlue
440 443  9.6 c RedOrange
 66 445    7 c RedOrange
 64  66 12.2 c RedOrange
 84 252  9.1 c RedOrange
 32  84 10.4 c RedOrange
 42 220  8.5 c RedOrange
220 448  8.5 c RedOrange
165 450    2 c RoyalBlue
451 452    3 c RoyalBlue
451 453  3.5 c RoyalBlue
451 454  7.4 c RedOrange
313 451  7.9 c RedOrange
287 451  8.1 c RedOrange
451 455  8.5 c RedOrange
451 456  8.8 c RedOrange
188 451  9.2 c RedOrange
451 457  9.8 c RedOrange
451 458 10.8 c RedOrange
451 459 10.8 c RedOrange
451 460 11.4 c RedOrange
451 461 12.8 c RedOrange
451 462   14 c RedOrange
388 389  4.5 c RoyalBlue
388 391    6 c RedOrange
 70 388 11.8 c RedOrange
261 465    1 c RoyalBlue
465 466  8.5 c RedOrange
465 467   14 c RedOrange
125 277  1.4 c RoyalBlue
125 276  2.8 c RoyalBlue
468 469  7.3 c RedOrange
285 468  8.4 c RedOrange
473 474  7.8 c RedOrange
475 476 12.7 c RedOrange
281 477 11.7 c RedOrange
195 332    8 c RedOrange
 89  90  4.9 c RoyalBlue
491 492  9.3 c RedOrange
 87 413  1.7 c RoyalBlue
 87 411   13 c RedOrange
127 493 10.9 c RedOrange
228 433 10.2 c RedOrange
 94 228 10.5 c RedOrange
472 476  6.9 c RedOrange
340 455  8.1 c RedOrange
181 511  4.9 c RoyalBlue
 59 511 10.4 c RedOrange
211 303  4.9 c RoyalBlue
308 515    2 c RoyalBlue
110 515  2.8 c RoyalBlue
515 516 14.7 c RedOrange
 74 517  7.3 c RedOrange
481 525  1.7 c RoyalBlue
525 526    2 c RoyalBlue
480 525  3.5 c RoyalBlue
525 527    4 c RoyalBlue
452 453  2.8 c RoyalBlue
453 459  3.9 c RoyalBlue
453 455  5.5 c RedOrange
453 528  6.3 c RedOrange
453 529  6.7 c RedOrange
287 453  7.5 c RedOrange
188 453  9.4 c RedOrange
453 530 12.4 c RedOrange
184 453 12.5 c RedOrange
285 469  8.9 c RedOrange
531 532 11.1 c RedOrange
 50 536  7.9 c RedOrange
432 539  7.8 c RedOrange
 70 540  6.2 c RedOrange
134 540 12.1 c RedOrange
516 545 10.1 c RedOrange
520 546  6.3 c RedOrange
520 547  9.2 c RedOrange
563 564  2.8 c RoyalBlue
137 563  9.2 c RedOrange
139 563  9.3 c RedOrange
217 569  5.8 c RedOrange
217 543 13.7 c RedOrange
484 572    7 c RedOrange
136 572   12 c RedOrange
441 442  8.4 c RedOrange
487 573  5.5 c RedOrange
367 368  1.4 c RoyalBlue
323 367 14.7 c RedOrange
124 368 11.8 c RedOrange
124 338  4.2 c RoyalBlue
 38 338  5.7 c RedOrange
434 587 12.2 c RedOrange
521 522  4.4 c RoyalBlue
221 272  8.8 c RedOrange
272 409 12.7 c RedOrange
 19 272 13.9 c RedOrange
169 231   12 c RedOrange
 37 594  4.2 c RoyalBlue
226 595  5.7 c RedOrange
595 596 14.1 c RedOrange
239 599 11.8 c RedOrange
476 602  3.5 c RoyalBlue
602 603  5.3 c RedOrange
358 602 14.5 c RedOrange
206 243  4.7 c RoyalBlue
243 267  7.3 c RedOrange
141 144  2.8 c RoyalBlue
142 144  6.9 c RedOrange
143 144 14.1 c RedOrange
482 514  5.5 c RedOrange
 42 514  5.5 c RedOrange
428 579   13 c RedOrange
 77  78  6.9 c RedOrange
207 208    1 c RoyalBlue
117 207  2.6 c RoyalBlue
207 209  3.2 c RoyalBlue
207 210  3.5 c RoyalBlue
138 207  8.9 c RedOrange
207 609 10.4 c RedOrange
351 610 12.2 c RedOrange
 74 613  3.3 c RoyalBlue
616 617  7.2 c RedOrange
181 182  1.4 c RoyalBlue
 59 181  3.5 c RoyalBlue
 24  25  2.5 c RoyalBlue
 23  24  8.9 c RedOrange
360 623 11.1 c RedOrange
463 619 14.2 c RedOrange
 47 580 14.2 c RedOrange
633 634  6.3 c RedOrange
549 600  9.2 c RedOrange
464 481  4.2 c RoyalBlue
464 480  5.5 c RedOrange
464 479  8.1 c RedOrange
637 638    1 c RoyalBlue
479 481  3.2 c RoyalBlue
479 480  3.9 c RoyalBlue
627 641  4.9 c RoyalBlue
 16  18 10.3 c RedOrange
407 485  5.1 c RedOrange
149 407  5.4 c RedOrange
407 408  8.7 c RedOrange
480 526  1.4 c RoyalBlue
526 527    2 c RoyalBlue
481 526  3.5 c RoyalBlue
 31  81  4.5 c RoyalBlue
547 634  3.7 c RoyalBlue
299 366  9.4 c RedOrange
 26 651  7.8 c RedOrange
 26 652 11.4 c RedOrange
653 654 14.8 c RedOrange
655 656  9.2 c RedOrange
168 172  9.8 c RedOrange
381 516  9.5 c RedOrange
290 291 14.9 c RedOrange
398 399 11.2 c RedOrange
141 143  2.2 c RoyalBlue
142 143 12.4 c RedOrange
143 661 13.4 c RedOrange
659 660  1.7 c RoyalBlue
575 659  2.5 c RoyalBlue
460 659  4.5 c RoyalBlue
659 668  6.9 c RedOrange
458 659  8.4 c RedOrange
659 669  8.8 c RedOrange
462 659  9.9 c RedOrange
456 659 10.2 c RedOrange
457 659 11.3 c RedOrange
320 659 11.5 c RedOrange
498 659 12.4 c RedOrange
659 670 12.5 c RedOrange
454 659 12.7 c RedOrange
194 671  6.7 c RedOrange
194 672  7.5 c RedOrange
111 311  9.6 c RedOrange
146 378 12.4 c RedOrange
324 507  3.5 c RoyalBlue
324 387 14.3 c RedOrange
 86 319  3.5 c RoyalBlue
151 319 14.7 c RedOrange
303 470 12.4 c RedOrange
112 113  6.7 c RedOrange
113 115 11.6 c RedOrange
471 471    1 c RoyalBlue
575 660    1 c RoyalBlue
660 681  3.7 c RoyalBlue
460 660  4.2 c RoyalBlue
458 660  6.9 c RedOrange
462 660  8.4 c RedOrange
660 668  8.4 c RedOrange
457 660  8.8 c RedOrange
660 670  9.9 c RedOrange
456 660 11.3 c RedOrange
660 669 14.1 c RedOrange
454 660 14.8 c RedOrange
187 645  3.2 c RoyalBlue
136 645  4.2 c RoyalBlue
430 645  8.9 c RedOrange
189 645 13.4 c RedOrange
229 600  3.3 c RoyalBlue
229 601 11.5 c RedOrange
138 208  4.9 c RoyalBlue
138 209  5.7 c RedOrange
117 138 12.3 c RedOrange
138 210 12.4 c RedOrange
289 334  2.8 c RoyalBlue
289 345  3.5 c RoyalBlue
289 631 13.2 c RedOrange
607 684 11.6 c RedOrange
 23  25  3.5 c RoyalBlue
 25 237 13.4 c RedOrange
 14 679 10.2 c RedOrange
  8  83  9.3 c RedOrange
 51 605  3.5 c RoyalBlue
354 542  5.7 c RedOrange
112 114 11.8 c RedOrange
239 688  7.3 c RedOrange
411 687 13.6 c RedOrange
390 689  5.7 c RedOrange
689 690   14 c RedOrange
212 561 10.6 c RedOrange
380 418  5.7 c RedOrange
130 131    2 c RoyalBlue
131 574  7.8 c RedOrange
129 131 13.3 c RedOrange
135 404  8.9 c RedOrange
696 697  5.4 c RedOrange
 19 273  4.2 c RoyalBlue
502 612 14.1 c RedOrange
301 518  9.6 c RedOrange
596 671  7.8 c RedOrange
666 671 11.5 c RedOrange
 68 213 11.8 c RedOrange
  7 178  6.9 c RedOrange
454 456  2.6 c RoyalBlue
454 458  3.7 c RoyalBlue
454 498  4.5 c RoyalBlue
454 669  4.6 c RoyalBlue
454 457  5.9 c RedOrange
454 513  5.9 c RedOrange
320 454    6 c RedOrange
454 668    6 c RedOrange
454 462  6.9 c RedOrange
454 460  7.5 c RedOrange
454 670    8 c RedOrange
349 454 10.2 c RedOrange
454 497   12 c RedOrange
452 454 12.2 c RedOrange
455 459    1 c RoyalBlue
452 459  3.2 c RoyalBlue
287 459  4.9 c RoyalBlue
184 459  7.5 c RedOrange
459 530  8.4 c RedOrange
314 459  8.5 c RedOrange
188 459  9.5 c RedOrange
558 702  6.9 c RedOrange
265 702  7.4 c RedOrange
276 277  4.2 c RoyalBlue
277 685  9.2 c RedOrange
  5 277  9.2 c RedOrange
580 581  9.5 c RedOrange
370 581 14.3 c RedOrange
254 264  5.8 c RedOrange
483 554  9.2 c RedOrange
127 705  9.2 c RedOrange
262 354 10.9 c RedOrange
262 263 13.2 c RedOrange
708 709  8.5 c RedOrange
510 708 11.2 c RedOrange
336 708 14.1 c RedOrange
409 701  9.2 c RedOrange
106 701 14.4 c RedOrange
235 710  8.1 c RedOrange
166 235 11.8 c RedOrange
640 711  9.8 c RedOrange
597 711 11.9 c RedOrange
196 280    2 c RoyalBlue
196 712  9.2 c RedOrange
196 260  9.5 c RedOrange
196 392  9.9 c RedOrange
 40 342  6.6 c RedOrange
438 537   12 c RedOrange
477 489  7.6 c RedOrange
403 489  8.6 c RedOrange
489 716 12.8 c RedOrange
238 571  3.5 c RoyalBlue
308 516  3.7 c RoyalBlue
 62 308    6 c RedOrange
110 308   12 c RedOrange
308 717 13.9 c RedOrange
417 718  5.2 c RedOrange
 13 417 10.9 c RedOrange
417 632 11.5 c RedOrange
397 567  9.8 c RedOrange
567 568 11.7 c RedOrange
100 567 12.7 c RedOrange
 15 330    4 c RoyalBlue
  8 270  3.2 c RoyalBlue
  8  82  6.3 c RedOrange
449 686    3 c RoyalBlue
  1 449 13.9 c RedOrange
400 449 14.8 c RedOrange
198 250    9 c RedOrange
288 720    1 c RoyalBlue
184 288  1.4 c RoyalBlue
286 288    3 c RoyalBlue
288 530  3.9 c RoyalBlue
287 288   10 c RedOrange
288 394 12.3 c RedOrange
 95 721 13.9 c RedOrange
399 663  5.3 c RedOrange
437 438    6 c RedOrange
438 723 12.8 c RedOrange
251 318   13 c RedOrange
318 614 14.5 c RedOrange
632 726    2 c RoyalBlue
 73 632  6.6 c RedOrange
304 728  5.7 c RedOrange
304 414  7.1 c RedOrange
490 605  5.9 c RedOrange
 33 490    6 c RedOrange
 81 490   13 c RedOrange
247 578  9.5 c RedOrange
247 546 13.1 c RedOrange
397 568  2.5 c RoyalBlue
208 209  1.4 c RoyalBlue
209 210    3 c RoyalBlue
117 209  5.9 c RedOrange
209 725   13 c RedOrange
209 639 14.3 c RedOrange
411 413    2 c RoyalBlue
223 413 12.7 c RedOrange
360 722  6.9 c RedOrange
301 302  8.2 c RedOrange
302 551 12.3 c RedOrange
 70 435 13.5 c RedOrange
390 435 13.8 c RedOrange
379 703  1.4 c RoyalBlue
162 379   13 c RedOrange
191 690  3.2 c RoyalBlue
191 374  9.5 c RedOrange
509 736  6.4 c RedOrange
508 509  7.8 c RedOrange
509 519  8.5 c RedOrange
 80 236 14.3 c RedOrange
236 680 14.5 c RedOrange
390 391 10.5 c RedOrange
390 690 10.7 c RedOrange
611 699  6.5 c RedOrange
 85 151  2.2 c RoyalBlue
410 412    1 c RoyalBlue
410 411 12.4 c RedOrange
216 703    1 c RoyalBlue
162 216  7.8 c RedOrange
279 621  6.5 c RedOrange
279 310   12 c RedOrange
 12  15  2.2 c RoyalBlue
 12  13 10.9 c RedOrange
 54 135  1.4 c RoyalBlue
 15 266  2.2 c RoyalBlue
 15 589 12.2 c RedOrange
 15 625 12.8 c RedOrange
 15 500 14.9 c RedOrange
452 528    3 c RoyalBlue
452 455  4.9 c RoyalBlue
452 739  5.7 c RedOrange
452 661  9.6 c RedOrange
452 529  9.8 c RedOrange
287 452 11.5 c RedOrange
188 452 13.1 c RedOrange
261 466 13.9 c RedOrange
187 430  1.7 c RoyalBlue
158 187  8.1 c RedOrange
187 455 14.9 c RedOrange
103 103    1 c RoyalBlue
103 205  9.6 c RedOrange
 53 740  4.1 c RoyalBlue
188 287    1 c RoyalBlue
188 455  4.9 c RoyalBlue
188 662  7.4 c RedOrange
188 314   10 c RedOrange
326 434    2 c RoyalBlue
202 326    4 c RoyalBlue
252 642 11.7 c RedOrange
170 677 10.9 c RedOrange
 64 446 14.7 c RedOrange
153 412  4.7 c RoyalBlue
411 412 14.9 c RedOrange
242 495  7.1 c RedOrange
495 598 14.5 c RedOrange
215 275    2 c RoyalBlue
327 631  6.9 c RedOrange
560 631 13.6 c RedOrange
630 631 14.7 c RedOrange
231 329  7.2 c RedOrange
 45 293  8.8 c RedOrange
149 738  9.9 c RedOrange
 71 119  5.2 c RedOrange
119 627  7.5 c RedOrange
 41 674  4.9 c RoyalBlue
  6  41  7.8 c RedOrange
155 359  7.6 c RedOrange
152 431  2.6 c RoyalBlue
377 431  3.2 c RoyalBlue
283 748 10.2 c RedOrange
395 548 12.4 c RedOrange
394 395    2 c RoyalBlue
430 528  3.7 c RoyalBlue
455 528  5.5 c RedOrange
528 541 14.5 c RedOrange
430 455  7.3 c RedOrange
257 430  9.8 c RedOrange
498 734  4.1 c RoyalBlue
457 498  6.3 c RedOrange
320 498  6.9 c RedOrange
458 498  7.4 c RedOrange
497 498  8.8 c RedOrange
498 669  9.2 c RedOrange
349 498   10 c RedOrange
456 498 10.4 c RedOrange
498 668 12.8 c RedOrange
 53 405 13.6 c RedOrange
 52  53 13.8 c RedOrange
105 185  4.6 c RoyalBlue
487 737  9.5 c RedOrange
384 385    4 c RoyalBlue
383 384 14.3 c RedOrange
322 755  4.4 c RoyalBlue
322 357  4.5 c RoyalBlue
 70 583  7.5 c RedOrange
391 583 12.1 c RedOrange
583 756   14 c RedOrange
115 116  8.6 c RedOrange
192 391 14.3 c RedOrange
615 617    2 c RoyalBlue
615 650 14.7 c RedOrange
 50 555  3.5 c RoyalBlue
557 620  5.9 c RedOrange
556 620  6.5 c RedOrange
620 757  8.8 c RedOrange
640 758  8.8 c RedOrange
 58 378    2 c RoyalBlue
 58 759  3.7 c RoyalBlue
 58 182 14.7 c RedOrange
292 499  1.4 c RoyalBlue
370 499  9.2 c RedOrange
499 725 14.9 c RedOrange
570 651 11.6 c RedOrange
234 726  6.2 c RedOrange
362 363    1 c RoyalBlue
363 584  3.2 c RoyalBlue
363 364    4 c RoyalBlue
315 363  4.2 c RoyalBlue
363 538  6.9 c RedOrange
363 365  7.9 c RedOrange
363 553 10.6 c RedOrange
480 481    1 c RoyalBlue
480 527    9 c RedOrange
189 480 11.2 c RedOrange
592 763 14.7 c RedOrange
 98  99    3 c RoyalBlue
478 652    8 c RedOrange
 70 756  7.1 c RedOrange
 70 233  7.4 c RedOrange
 70 391  8.9 c RedOrange
590 764  6.3 c RedOrange
  2 590  8.8 c RedOrange
 97  99    3 c RoyalBlue
 59 224 11.2 c RedOrange
 61 751  9.8 c RedOrange
206 300  9.5 c RedOrange
206 299 12.7 c RedOrange
437 628 11.5 c RedOrange
406 496    2 c RoyalBlue
 23 297  7.8 c RedOrange
203 585 10.9 c RedOrange
503 609  6.6 c RedOrange
503 725  7.1 c RedOrange
503 706 11.8 c RedOrange
 88 618  2.6 c RoyalBlue
201 360    2 c RoyalBlue
200 201  5.1 c RedOrange
 30 157  2.5 c RoyalBlue
157 492  2.8 c RoyalBlue
 68 157 10.2 c RedOrange
157 505 11.3 c RedOrange
156 157 12.2 c RedOrange
104 673  8.7 c RedOrange
668 669  1.4 c RoyalBlue
462 668  1.4 c RoyalBlue
456 668  2.5 c RoyalBlue
460 668  2.5 c RoyalBlue
458 668  2.8 c RoyalBlue
668 670  3.9 c RoyalBlue
497 668    4 c RoyalBlue
457 668  4.6 c RoyalBlue
320 668  7.1 c RedOrange
349 668  7.4 c RedOrange
575 668   10 c RedOrange
668 767 10.1 c RedOrange
661 668 14.7 c RedOrange
158 197  2.5 c RoyalBlue
158 543 12.5 c RedOrange
284 357  9.2 c RedOrange
118 606 12.5 c RedOrange
380 463  3.5 c RoyalBlue
380 423  8.4 c RedOrange
129 768 13.3 c RedOrange
486 576   13 c RedOrange
497 734  6.5 c RedOrange
349 734  7.3 c RedOrange
320 734 11.8 c RedOrange
456 734 12.2 c RedOrange
457 734 13.9 c RedOrange
636 723  3.6 c RoyalBlue
293 370   10 c RedOrange
150 771  3.2 c RoyalBlue
268 502  8.8 c RedOrange
374 772 10.8 c RedOrange
457 458  1.7 c RoyalBlue
456 457  3.2 c RoyalBlue
457 460  4.5 c RoyalBlue
457 669  6.3 c RedOrange
457 462  6.5 c RedOrange
457 670  7.9 c RedOrange
457 497  8.5 c RedOrange
320 457  9.9 c RedOrange
457 575 10.7 c RedOrange
457 681 12.8 c RedOrange
664 693  3.5 c RoyalBlue
 59 182  5.3 c RedOrange
629 754    5 c RoyalBlue
 94 352 10.5 c RedOrange
265 494 10.5 c RedOrange
299 300  7.8 c RedOrange
315 584  1.4 c RoyalBlue
538 584    2 c RoyalBlue
364 584  2.8 c RoyalBlue
362 584    4 c RoyalBlue
365 584  4.9 c RoyalBlue
584 742  5.9 c RedOrange
553 584  6.7 c RedOrange
552 584  8.5 c RedOrange
  1   1    1 c RoyalBlue
  1  20  8.5 c RedOrange
  1 686  9.9 c RedOrange
  1 425 10.5 c RedOrange
695 773 13.8 c RedOrange
691 752 11.3 c RedOrange
232 752 13.4 c RedOrange
588 665  9.8 c RedOrange
314 455 14.9 c RedOrange
546 547 10.9 c RedOrange
 32  81    6 c RedOrange
 81  82  7.9 c RedOrange
237 608  3.9 c RoyalBlue
109 173  8.3 c RedOrange
109 770 10.4 c RedOrange
507 682  4.2 c RoyalBlue
 60 371    4 c RoyalBlue
420 719 13.9 c RedOrange
 55 566  2.5 c RoyalBlue
 55 180  7.2 c RedOrange
 55 647 14.1 c RedOrange
362 365  2.5 c RoyalBlue
315 362  2.8 c RoyalBlue
362 538  4.9 c RoyalBlue
362 364  8.5 c RedOrange
362 553 10.4 c RedOrange
362 742 12.7 c RedOrange
315 538    1 c RoyalBlue
315 365  2.2 c RoyalBlue
315 553  3.7 c RoyalBlue
315 742  4.9 c RoyalBlue
315 364  7.4 c RedOrange
315 552  7.5 c RedOrange
189 552 14.8 c RedOrange
 68  75  5.7 c RedOrange
239 611 10.8 c RedOrange
111 611 14.7 c RedOrange
544 596  6.2 c RedOrange
159 774 11.1 c RedOrange
332 730  9.2 c RedOrange
232 691  6.5 c RedOrange
232 775  8.5 c RedOrange
 40 776  7.5 c RedOrange
285 607 11.1 c RedOrange
285 777 11.4 c RedOrange
258 307    7 c RedOrange
462 670    1 c RoyalBlue
462 669  2.5 c RoyalBlue
456 462    4 c RoyalBlue
460 462  4.9 c RoyalBlue
458 462    5 c RoyalBlue
313 462  5.8 c RedOrange
462 767  7.8 c RedOrange
462 497  9.9 c RedOrange
320 462 10.8 c RedOrange
462 575 12.7 c RedOrange
365 742  5.7 c RedOrange
365 538    6 c RedOrange
364 365   11 c RedOrange
365 512 11.4 c RedOrange
594 680  4.4 c RoyalBlue
204 594  6.5 c RedOrange
594 643 11.2 c RedOrange
120 594 12.2 c RedOrange
383 385  5.1 c RedOrange
382 385    6 c RedOrange
 95 778 11.5 c RedOrange
 43 162 14.4 c RedOrange
382 383  3.9 c RoyalBlue
275 622 14.8 c RedOrange
488 739    2 c RoyalBlue
661 739    2 c RoyalBlue
348 694  3.5 c RoyalBlue
176 746 13.4 c RedOrange
461 529  2.5 c RoyalBlue
461 661    4 c RoyalBlue
461 747   12 c RedOrange
177 444  5.8 c RedOrange
163 606  3.2 c RoyalBlue
163 502  4.2 c RoyalBlue
163 779  9.4 c RedOrange
339 747    3 c RoyalBlue
482 780  7.8 c RedOrange
506 749  6.9 c RedOrange
 39  93  5.7 c RedOrange
 93 692 10.2 c RedOrange
 73  93 11.8 c RedOrange
269 400 11.8 c RedOrange
 94  95    2 c RoyalBlue
264 265  4.9 c RoyalBlue
624 760   13 c RedOrange
130 667 12.2 c RedOrange
 99 240  3.5 c RoyalBlue
 73 692  6.5 c RedOrange
199 577 14.3 c RedOrange
577 781 12.3 c RedOrange
648 697  3.7 c RoyalBlue
 38 244  4.4 c RoyalBlue
 38 337  7.3 c RedOrange
 38 735 13.6 c RedOrange
150 554  8.3 c RedOrange
565 638 11.4 c RedOrange
309 310    3 c RoyalBlue
310 691  6.6 c RedOrange
543 601  7.8 c RedOrange
276 523 14.7 c RedOrange
153 782 14.7 c RedOrange
  2 328  3.2 c RoyalBlue
401 732  9.5 c RedOrange
325 610  9.8 c RedOrange
156 325 10.7 c RedOrange
 21 559   14 c RedOrange
177 559 14.4 c RedOrange
227 436  5.2 c RedOrange
227 504 10.6 c RedOrange
190 713  6.9 c RedOrange
 32  82  4.8 c RoyalBlue
 32 400 14.5 c RedOrange
264 266   12 c RedOrange
715 715    1 c RoyalBlue
 88 715  6.3 c RedOrange
530 720  1.4 c RoyalBlue
184 720  3.5 c RoyalBlue
720 729  6.9 c RedOrange
541 720 11.4 c RedOrange
287 720   12 c RedOrange
106 783   13 c RedOrange
349 496  4.7 c RoyalBlue
496 497 12.4 c RedOrange
 22 744 11.3 c RedOrange
604 744 12.2 c RedOrange
456 458    1 c RoyalBlue
456 669  3.5 c RoyalBlue
456 460  3.5 c RoyalBlue
320 456  4.2 c RoyalBlue
456 767  5.2 c RedOrange
456 670  6.3 c RedOrange
349 456  9.9 c RedOrange
456 497   10 c RedOrange
456 575 12.1 c RedOrange
 36 204    2 c RoyalBlue
 36 120  2.5 c RoyalBlue
 36 643  3.9 c RoyalBlue
283 355  5.1 c RedOrange
355 626   10 c RedOrange
657 658  3.2 c RoyalBlue
154 753  6.5 c RedOrange
724 754   14 c RedOrange
309 765  9.2 c RedOrange
658 765 14.7 c RedOrange
 72 161 10.8 c RedOrange
266 625  3.6 c RoyalBlue
589 625 10.6 c RedOrange
222 755 10.7 c RedOrange
208 210    2 c RoyalBlue
117 210  7.9 c RedOrange
210 639 11.4 c RedOrange
 76  80  6.7 c RedOrange
348 501  9.5 c RedOrange
255 656    8 c RedOrange
458 681  7.2 c RedOrange
460 681  8.7 c RedOrange
575 681  8.7 c RedOrange
106 409    4 c RoyalBlue
155 278 12.2 c RedOrange
 29 278 13.4 c RedOrange
108 566    3 c RoyalBlue
141 142    1 c RoyalBlue
142 488  6.9 c RedOrange
282 283  6.8 c RedOrange
221 524    4 c RoyalBlue
 40 401  3.9 c RoyalBlue
266 589  6.6 c RedOrange
500 589  8.9 c RedOrange
606 779 12.8 c RedOrange
127 178  8.8 c RedOrange
458 460  4.2 c RoyalBlue
458 669  4.5 c RoyalBlue
320 458  5.2 c RedOrange
458 670  5.7 c RedOrange
458 575  8.5 c RedOrange
458 497  8.9 c RedOrange
458 767   14 c RedOrange
349 458 14.3 c RedOrange
111 533  7.3 c RedOrange
422 439 14.3 c RedOrange
349 497    1 c RoyalBlue
349 661 11.4 c RedOrange
349 669 11.6 c RedOrange
349 460 14.4 c RedOrange
532 745  4.1 c RoyalBlue
346 512  4.9 c RoyalBlue
386 512  5.5 c RedOrange
669 670  2.5 c RoyalBlue
320 669    3 c RoyalBlue
460 669    6 c RedOrange
497 669  7.1 c RedOrange
 10 673  3.7 c RoyalBlue
120 204    1 c RoyalBlue
309 621    2 c RoyalBlue
309 658  2.5 c RoyalBlue
280 309 14.4 c RedOrange
154 588  4.5 c RoyalBlue
588 683  4.5 c RoyalBlue
420 784    1 c RoyalBlue
420 785  6.1 c RedOrange
 30 106  3.2 c RoyalBlue
106 676  3.5 c RoyalBlue
106 421  9.9 c RedOrange
106 786 11.5 c RedOrange
 27 106 13.4 c RedOrange
244 337  5.5 c RedOrange
357 755  9.7 c RedOrange
160 654   13 c RedOrange
 62 787 12.6 c RedOrange
244 788  7.2 c RedOrange
727 731    1 c RoyalBlue
661 743    5 c RoyalBlue
510 593 10.7 c RedOrange
543 593 13.4 c RedOrange
447 450  6.7 c RedOrange
447 766 12.7 c RedOrange
 28 561 11.5 c RedOrange
292 704  7.1 c RedOrange
674 704  8.1 c RedOrange
159 214  3.7 c RoyalBlue
399 789  7.2 c RedOrange
534 729  1.7 c RoyalBlue
535 729  4.2 c RoyalBlue
534 535    4 c RoyalBlue
253 585 11.4 c RedOrange
486 591 10.5 c RedOrange
205 335 10.9 c RedOrange
200 360  7.3 c RedOrange
 90 105  9.4 c RedOrange
292 725    8 c RedOrange
609 725 12.3 c RedOrange
287 455    3 c RoyalBlue
455 530  8.5 c RedOrange
184 455  9.4 c RedOrange
296 455  9.8 c RedOrange
336 510  4.2 c RoyalBlue
164 360 10.5 c RedOrange
695 769  3.7 c RoyalBlue
 60 179    9 c RedOrange
 16  16    1 c RoyalBlue
501 700  8.9 c RedOrange
 72 190 13.8 c RedOrange
592 733  3.5 c RoyalBlue
364 538   10 c RedOrange
364 553   12 c RedOrange
364 662 13.6 c RedOrange
 90  91  7.8 c RedOrange
508 519  1.4 c RoyalBlue
519 731  9.2 c RedOrange
184 287  5.9 c RedOrange
287 530  8.1 c RedOrange
266 500  7.8 c RedOrange
 30 492 11.2 c RedOrange
605 695 11.7 c RedOrange
  3 741 10.9 c RedOrange
529 661 11.5 c RedOrange
497 661 14.5 c RedOrange
 30 421  1.7 c RoyalBlue
 30 676  4.2 c RoyalBlue
 30 156  4.9 c RoyalBlue
586 674  7.5 c RedOrange
184 530    2 c RoyalBlue
184 541 11.5 c RedOrange
129 130  6.9 c RedOrange
313 529  2.2 c RoyalBlue
421 676  6.5 c RedOrange
550 676  6.6 c RedOrange
460 575  6.5 c RedOrange
575 670 13.4 c RedOrange
575 790   14 c RedOrange
170 678    6 c RedOrange
745 791  9.9 c RedOrange
 73 664  7.8 c RedOrange
664 675  8.8 c RedOrange
391 582 10.8 c RedOrange
389 391 12.7 c RedOrange
 29 155    1 c RoyalBlue
 29  52   13 c RedOrange
556 557 11.8 c RedOrange
  3 256  7.3 c RedOrange
578 646 13.6 c RedOrange
477 761    4 c RoyalBlue
530 541 14.7 c RedOrange
 43 155 13.7 c RedOrange
208 639  9.7 c RedOrange
378 792  2.8 c RoyalBlue
558 675  6.5 c RedOrange
130 574  6.3 c RedOrange
460 670  6.5 c RedOrange
320 670  8.9 c RedOrange
497 670 11.6 c RedOrange
101 448 11.2 c RedOrange
552 662  2.6 c RoyalBlue
552 553  2.8 c RoyalBlue
538 552  5.2 c RedOrange
552 742  5.5 c RedOrange
225 245 11.5 c RedOrange
481 527    6 c RedOrange
372 467  8.5 c RedOrange
 13  13  1.7 c RoyalBlue
266 429 14.7 c RedOrange
197 343  3.5 c RoyalBlue
173 571 12.4 c RedOrange
174 644 13.4 c RedOrange
646 698  7.3 c RedOrange
107 750  6.9 c RedOrange
107 156   13 c RedOrange
197 543  7.2 c RedOrange
173 174    3 c RoyalBlue
 27 550  5.5 c RedOrange
173 175  7.3 c RedOrange
296 742 13.9 c RedOrange
117 208    4 c RoyalBlue
562 562  2.6 c RoyalBlue
562 793    5 c RoyalBlue
292 370  9.6 c RedOrange
156 421  6.3 c RedOrange
320 460   13 c RedOrange
346 386  3.9 c RoyalBlue
