# Supplementary material for: Combining Genome-Wide Association Mapping and Transcriptional Networks to Identify Novel Genes Controlling Glucosinolates in Arabidopsis thaliana
Source: PLoS Biol. 2011 Aug 16;9(8):e1001125. doi: 10.1371/journal.pbio.1001125 (PMC3156686; doi:10.1371/journal.pbio.1001125)
Supplement: Table S2 — Estimates of variance components for GSL in seedling study. For each glucosinolate trait the following model was examined: ysar∼μ+Ss+A(S)sa+Tt+R(T)tr+Tt:Ss+Tt:A(S)sa, where μ is the intercept, s is the K ∈ {1,…,8) value for the corresponding accession [27]–[28], A(S)sa is the effect of accession nested in structure, Tt is the effect of tissue type (mature leaves versus seedlings), and R(T)tr is the biological/technical replicate of the measure. The model was evaluated by combining the control (mature leaves) and seedling datasets. F, F-statistic of the model; P(F), nominal p value of the F-statistic; DF(num), numerator degrees of freedom; DF(denom), denominator d.f.; R2, fraction of total variance explained by the model; η2(x), partial R2 of the corresponding predictor variable; and P(x), p value of the corresponding predictor variable. (XLS) [file pbio.1001125.s007.xls]

## Sheet: seed
Supplemental Table 2. ANOVA of accession and population structure for GLS in seed study.
For each glucosinolate trait the following model was examined: y ~ β0 + structure + structure/accession + replicate, where β0 is the intercept, structure is the K Є {1,..,8) value for the corresponding accessions, structure/accession in the effect of accession nested in structure, and replicate is the biological/technical replicate of the measure. F: F-statistic of the model, dfnum: numerator deg…
GLS Phenotype	Abbreviation	F	dfnum	dfdenom	P(F)	R2		β0	η2(structure)	P(structure)	η2(structure/accession)	P(structure/accession)	η2(replicate)	P(replicate)
3-hydroxypropyl	OHP	10.3	97	197	0	0.835	0.376	0.0839	0.233	3.13e-30	0.752	8.36e-36	0.0152	0.00218
3-methylsulfinylpropyl	X3MSO	5.06	97	197	0	0.713	0.0659	-0.0197	0.0385	0.0108	0.947	1.24e-22	0.0147	0.069
(S)2-hydroxy-but-3-enyl	OHBUTS	6.73	97	197	0	0.768	0.00405	0.00223	0.0527	3.95e-05	0.945	4.15e-30	0.00231	0.681
4-methylsulfinylbutyl	X4MSO	9.93	97	197	0	0.83	0.0894	0.34	0.404	2.6e-43	0.591	6.74e-28	0.00575	0.14
(R)2-hydroxy-but-3-enyl	OHBUTR	6.35	97	197	0	0.758	0.0153	-0.00386	0.139	5.78e-13	0.858	6.5e-26	0.00321	0.578
Allyl	ALLYL	8.03	97	197	0	0.798	0.164	0.03	0.352	4.07e-34	0.631	4.79e-24	0.0169	0.00511
5-methylsulfinylpentyl	X5MSO	5.3	97	197	0	0.723	0.00701	0.0256	0.216	1.79e-16	0.774	5.8e-19	0.01	0.165
But-3-enyl	BUTENYL	6.67	97	197	0	0.767	0.0439	0.112	0.247	1.75e-22	0.749	1.07e-23	0.00413	0.447
3-methylthiopropyl	X3MT	11.2	97	197	0	0.846	0.0741	0.0322	0.0571	1.83e-09	0.904	3.16e-44	0.039	2.31e-08
7-methylsulfinylheptyl	X7MSO	3.15	97	197	4.57e-12	0.608	0.101	0.157	0.216	4.28e-10	0.733	2.5e-08	0.0508	0.00183
Pent-4-enyl	PENTENYL	2.58	97	197	9.73e-09	0.56	0.00193	0.0127	0.218	2.42e-08	0.775	2.08e-06	0.00636	0.662
4-methylthiobutyl	X4MT	5.23	97	197	0	0.72	0.0847	0.153	0.316	1.41e-22	0.626	3.21e-14	0.0577	4.97e-06
8-methylsulfinyloctyl	X8MSO	2.85	97	197	2.77e-10	0.584	0.482	0.345	0.316	3.63e-13	0.671	7.51e-06	0.0135	0.297
Indol-3-ylmethyl	I3M	2.63	97	197	4.79e-09	0.565	0.109	0.186	0.0612	0.0331	0.907	8.4e-09	0.0323	0.0441
4-methoxy-indol-3-ylmethyl	X4MOI3M	2.59	97	197	8.74e-09	0.56	0.0089	0.00758	0.163	3.67e-06	0.775	1.93e-06	0.0625	0.00169
7-methylthioheptyl	X7MT	5.68	97	197	0	0.736	0.0841	0.214	0.162	1.88e-13	0.492	2.51e-11	0.346	9.38e-29
8-methylthiooctyl	X8MT	3.68	97	197	4.88e-15	0.644	0.266	0.504	0.134	2.99e-07	0.423	0.000841	0.443	4.69e-25
4-hydroxybutyl	OHB	11.3	97	197	0	0.848	0.0658	0.273	0.225	1.21e-31	0.769	1.99e-39	0.0063	0.078
5-methylthiopentyl	X5MT	3.26	97	197	1.13e-12	0.616	0.00757	0.0295	0.202	9.9e-10	0.677	1.13e-07	0.122	1.1e-07
benzyl	BENZYL	3.13	97	197	6.33e-12	0.606	0.0273	-0.0168	0.213	7.07e-10	0.517	0.000385	0.27	8.5e-15
3-benzoyl-oxypropyl	BZOP	7.41	97	197	0	0.785	0.281	0.162	0.295	3.48e-28	0.659	4.07e-23	0.0459	1.04e-06
4-benzyl-oxybutyl	BZOB	23.7	97	197	0	0.921	0.0435	0.275	0.31	6.03e-62	0.678	3.76e-60	0.0121	9.11e-06
unknown phenylalanine-derived compound	UNK1	2.79	97	197	6.05e-10	0.578	1.86	7.34	0.0855	0.00241	0.73	1.3e-06	0.185	1.11e-09
unknown phenylalanine-derived compound	UNK2	5.52	97	197	0	0.731	13.4	6.9	0.118	1.2e-09	0.551	7.6e-13	0.331	2.71e-27
Total C3 Aliphatic	C3	5.41	97	279	0	0.653	0.754	0.451	0.239	1.4e-19	0.516	6.59e-13	0.246	7.64e-23
Total C4 Aliphatic	C4	5.99	97	279	0	0.676	0.272	0.96	0.24	1.22e-21	0.627	6.39e-20	0.133	9.93e-15
Total C5 Aliphatic	C5	4.21	97	279	0	0.594	0.0129	0.0558	0.197	8.17e-13	0.668	4.41e-13	0.135	6.08e-11
Total C7 Aliphatic	C7	4.69	97	279	0	0.62	0.145	0.323	0.141	3.31e-10	0.458	3.46e-08	0.4	3.19e-30
Total C8 Aliphatic	C8	4.65	97	279	0	0.618	0.586	0.81	0.224	4.8e-16	0.4	3.84e-06	0.376	1.4e-28
Total C3 and C4 Aliphatic	SC	4.41	97	279	0	0.605	1.03	1.41	0.0527	0.0027	0.395	2.56e-05	0.552	6.39e-37
Total C7 and C8 Aliphatic	LC	4.59	97	279	0	0.615	0.731	1.13	0.198	5.18e-14	0.384	1.85e-05	0.418	9.15e-31
Total Alkenyl Aliphatic	Alkenyl	4.64	97	279	0	0.617	0.178	0.151	0.319	3.52e-22	0.594	1.19e-12	0.0872	5.18e-08
Total Methylsulfinyl Aliphatic	MSO	3.81	97	279	0	0.57	0.122	0.271	0.219	6.09e-13	0.614	1.32e-09	0.166	4.72e-12
Total Hydroxyalkyl Aliphatic	OH	5.21	97	279	0	0.644	0.346	0.38	0.149	5.11e-12	0.562	5.82e-14	0.289	2.47e-25
Total Hydroxyalkenyl Aliphatic	OHAlk	5.55	97	279	0	0.659	0.0152	0.00263	0.0908	1.14e-07	0.897	4.3e-28	0.0126	0.0825
Total Benzoyloxy	BZO	5.67	97	279	0	0.663	0.255	0.412	0.197	3.88e-17	0.412	1.52e-09	0.391	2.07e-34
Ratio of C3 to SC Aliphatic	ElongSC	212	97	195	0	0.991	0.716	0.106	0.428	1.84e-158	0.568	9.23e-139	0.00432	8.16e-16
Ratio of C7 to LC Aliphatic	ElongLC	12.8	97	195	0	0.864	0.199	0.322	0.232	3.13e-35	0.763	7.49e-43	0.00485	0.114
Ratio of C3 methylthio to total C3	GSOX3	10.1	97	195	0	0.834	0.0552	0.0224	0.198	2.43e-26	0.758	2.27e-35	0.0431	2.28e-08
Ratio of C4 methylthio to total C4	GSOX4	14.7	84	112	0	0.917	0.125	0.145	0.359	4.63e-36	0.608	7.32e-27	0.0323	1.75e-07
Ratio of C7 methylthio to total C7	GSOX7	4.51	96	194	0	0.69	0.441	0.688	0.0154	0.466	0.247	0.109	0.737	9.92e-41
Ratio of C8 methylthio to total C8	GSOX8	5.2	97	195	0	0.721	0.369	0.632	0.0486	0.00145	0.41	3.37e-07	0.541	7.25e-37
Ratio of BZO to SC	BZOper	13	97	195	0	0.866	0.26	0.311	0.231	1.29e-35	0.749	7.57e-43	0.0194	3.74e-05
Total Indolic Glucosinolate	TIND	4.49	97	279	0	0.61	0.0924	0.173	0.0655	0.000282	0.356	0.000221	0.578	9.77e-39
Total Indolic Glucosinolate with 4 hydroxylation	TOH4	3.36	97	279	2.44e-15	0.539	0.00698	0.00762	0.179	2.93e-09	0.529	1.55e-05	0.292	1.18e-17
Ratio of TOH4 to TIND	OH4Per	1.59	96	194	0.00344	0.44	0.0726	0.039	0.12	0.0134	0.806	0.0218	0.0741	0.0116
