# Supplementary material for: Combining Genome-Wide Association Mapping and Transcriptional Networks to Identify Novel Genes Controlling Glucosinolates in Arabidopsis thaliana
Source: PLoS Biol. 2011 Aug 16;9(8):e1001125. doi: 10.1371/journal.pbio.1001125 (PMC3156686; doi:10.1371/journal.pbio.1001125)
Supplement: Table S3 — Genetic means of glucosinolate abundance per accession for silver treated accessions. All metabolite values are in nmol per mg fresh weight tissue. Shown are the predicted means from four independent plants treated with silver nitrate per accession as per the statistical model: ysar = μ+Aa+Rr+εsar. Treated and untreated camalexin values are presented and are considered related to the indole GSL metabolites. (XLS) [file pbio.1001125.s008.xls]

## Sheet: Sheet1
Supplemental Table 3. Average values per accession following Silver Nitrate Treatment
Values are in nmol per mg unless otherwise stated.
Accession	AgNO3 Camalexin (ng/mg)	AgNO3 Camalexin (ng/mm2)	Control Camalexin (ng/mg)	Control Camalexin (ng/mm2)	Leaf Area (cm2)	Fresh Weight (mg)	3-hydroxypropyl	3-methylsulfinylpropyl	Unknown Alkenyl	(S)2-hydroxy-but-3-enyl	4-methylsulfinylbutyl	(R)2-hydroxy-but-3-enyl	Alllyl	5-methylsulfinylpentyl	But-3-enyl	3-methylthiopropyl	4-hydroxy-indol-3-ylmethyl		4-methylthiobutyl	Pent-4-enyl	8-methylsulfinyloctyl	Indol-3-ylmethyl	4-methoxy-indol-3-ylmethyl	N-methoxy-indol-3-ylmethyl	7-methylthioheptyl	8-methylthiooctyl
Ag-0	1689.31	860.491	0	0	2.31667	0.0459333	0	0.087063	0.157963	2.41861	0	7.48965	1.50685	0	3.24491	0	0	0.176698	0	0.836838	1.31926	2.77722	0.475331	0.159766	0.0815859	0.31529
An-1	1942.9	1080.3	421.762	278.86	1.817	0.026925	0	0	0.163779	2.11318	0	6.93404	1.89495	0.0693692	1.10579	0	0	0.462073	0	0.0556445	2.71947	2.59131	0.611687	0.00867989	0.358855	0.546814
Bay-0	849.817	383.771	34.4822	19.6616	2.3485	0.03425	5.584	0	0	0	0	0	0	0	0	0	0.0195338	0.0417142	0	0	1.65849	1.84768	0.840114	0.0834599	0.0275992	0.564928
Bil-5	1806.84	1754.51	60.0628	39.1941	1.10633	0.0239	0	0	0	0	0	0	8.13167	0	0	0	0	0.0409084	0	0	1.18395	1.60634	0.946853	0.0336013	0.0405265	0.354089
Bil-7			141.616	99.3528
Bor-1	1359.36	778.281	32.7729	18.5639	1.887	0.036825	17.9636	0.195685	0	0	0	0	0	0	0	0	0	0.0777179	0	0	2.32379	3.08607	0.806539	0.139948	0.0525715	0.759756
Bor-4	1184.22	643.809	38.2008	23.7307	1.8315	0.03205	8.59119	0	0	0	0	0	0	0	0	0	0	0	0	0	0.982076	2.04977	0.661168	0	0	0.649106
Br-0	613.409	274.835	41.0111	23.4584	2.17475	0.035425	0	0.0484852	0.137938	1.88443	0	6.04646	1.36884	0	6.31189	0	0	0.283041	0	0.590044	2.20263	2.44543	0.513756	0.0115911	0.19804	0.4398
Bur-0	1073.94	529.709	0	0	2.4125	0.04235	0	0	0.0299206	1.03943	0	3.11196	7.91634	0	14.6018	0	0.00437593	0.692415	0	2.11013	3.82071	3.58915	0.488194	0.0569629	0.30341	0.664796
C24	1509.44	980.392	18.0498	14.9639	1.586	0.027425	0	0	0	0	0	0	0.540327	0	3.95069	0	0.0594948	0.346773	0	0.0339015	2.29939	1.2705	0.517294	0.0126168	0.617071	0.843414
CIBC-17	724.424	384.111	0	0	2.032	0.039325	0	0	0	0	0	0	12.0194	0	0	0	0	0.0891676	0	0	2.45859	2.86492	0.308058	0.0568581	0.0319249	0.391861
CIBC-5	785.736	309.847	70.2438	22.6926	2.52175	0.0413	0	0.0522624	0.0974174	2.25685	0	7.29213	1.07666	0.0742055	2.24893	0	0	1.08498	0	0.514793	4.57598	4.068	0.461579	0.0652145	0.424763	0.596126
Col-0	869.781	456.24	0	0	2.0262	0.036808	0	0.799297	0	0	5.43483	0	0.094234	0.124505	0	0	0	0.126206	0.289874	0	0.70125	2.87867	0.51173	0.0717965	0.0105729	0.240081
CS22491	719.959	361.864	0	0	2.13775	0.035375	0	0	0	0	0	0	15.5927	0	0.0358675	0	0.00697508	0	0	0	0.651932	1.80762	0.283147	0.0524905	0	0.160263
Ct-1	1572.43	666.653	34.2773	38.4621	2.5305	0.037075	14.287	0.165682	0	0	0	0.0249673	0	0	0	0	0.0105316	0.0336301	0	0	1.29294	4.0379	0.483079	0.144144	0.110299	0.394134
Cvi-0	828.598	338.662	0	0	2.628	0.0448
Eden-1	1572.17	1149.01	82.8217	75.4358	1.46	0.0275333	0	0	0	0	0	0	14.0258	0	0.141815	0	0.0113407	0.0423813	0	0	1.90039	1.70125	0.588125	0.0322891	0.03883	0.658432
Eden-2	1129.1	1010	232.653	201.954	1.1175	0.01985	0	0		0	0	0	9.55532	0	0.128628	0	0	0	0	0	1.19388	1.31072	0.378411	0.0563948	0	0.495867
Edi-0	631.204	268.21	0	0	2.64675	0.04175	0	0.282666	0	0	0	0.0436068	21.6153	0	0.185596	0.398856	0	0.0964974	0.0261688	0	3.04651	3.38736	0.27815	0.0375008	0.0325538	0.658443
Ei-2	1644.4	791.604	159.617	81.8735	2.29775	0.036925	0	0	0	0	0	0.0578371	11.8842	0.0134731	0	0	0.00868612	0.0956873	0	0	2.80484	2.52989	0.672153	0.0145021	0.0210801	1.18797
Est-1	1755.5	921.947	516.151	254.998	1.85	0.03015	0	0.104097	0	0	1.63454	0	0	0	0	0	0.0105828	0.0463835	0.495446	0	1.0345	3.14938	0.531924	0.0151729	0.0243783	0.755558
Fab-2	591.23	426.61	80.7992	64.6111	1.22233	0.0236333	0	0	0	0	0	0	17.5377	0	0.317934	0	0.0431555	0.0742652	0	0	2.11652	0.613762	0.481888	0.0311623	0.0276261	0.317412
Fab-4	1050.69	526.473	5.98412	3.32636	2.03133	0.036	0	0	0	0	0	0	13.5402	0	0.109292	0	0	0.0636349	0	0	1.94782	1.89358	0.305647	0.0621839	0.0482705	0.400378
Fei-0	1226.16	523.858	29.7533	15.6246	2.3475	0.0373	0	0	0.143794	1.7513	0	5.69696	1.50732	0	0.742304	0	0.0169001	0.388562	0	0	3.30219	2.93522	1.03498	0.011821	0.487704	0.67743
Ga-0	873.867	396.018	24.2298	11.5655	2.1275	0.032475	0	0	0	0	0	0	9.87283	0	0	0	0	0	0	0	1.01473	2.26264	0.32894	0.0678067	0	0.256873
Got-22	764.68	414.587	0	0	1.89025	0.033975	0	0	0	0	0	0	8.25778	0	0	0	0	0.0435573	0	0	1.0219	2.06577	0.442243	0.0297084	0.0235446	0.328043
Got-7	949.058	492.432	5.47547	3.11815	2.03325	0.03715	0	0	0	0	0	0	7.48688	0	0.058865	0	0	0.0388133	0	0	0.854014	2.33219	0.411507	0.0240522	0	0.247538
Gu-0	1442.97	689.607	105.536	60.8129	1.95375	0.03455	0	0.217862	0	0	1.03056	0	0	0.0244449	0	0	0.00865925	0.117255	0.626315	0	1.63269	0.935058	0.639196	0.0145098	0.44985	0.441115
Gy-0	1153.4	629.226	190.654	147.679	1.765	0.024825	0	0	0.0834889	1.16618	0	3.84783	0.654704	0.0480754	0.366927	0	0	0.219304	0	0	1.2322	2.16233	0.384707	0.0143201	0.205914	0.320994
HR-10	825.28	496.964	7.06676	4.27561	1.76075	0.033525	0	0.0706961	0.137169	1.78834	0	5.61579	1.07268	0	1.09826	0	0.0120562	0.181102	0	0.591747	1.50711	3.44935	0.454957	0.0259822	0.25041	0.690661
HR-5	385.044	210.287	0	0	1.99067	0.0366333	0	0.0956047	0.239251	2.59338	0	7.84699	0.644126	0.120547	3.96688	0	0	0.441827	0	0.995795	3.26967	2.94178	0.463009	0.0299825	0.191124	0.437056
Kas-2	2070.62	761.058	170.276	67.6938	2.81075	0.05355	0	0	0	0	0	0.113762	3.65908	0	5.35193	0	0.0200045	0.0669764	0	0	0.941877	1.65503	0.655847	0.0784358	0.0841583	0.343091
Kin-0	724.986	302.254	0	0	2.44775	0.0449	0	0.170144	0.242403	4.03906	0	12.6482	0.86849	0.115121	3.55409	0	0.00983535	1.01504	0	1.56742	3.99764	4.28291	0.479127	0.110568	0.533882	0.895897
Knox-10	792.075	443.554	59.5444	40.4043	1.651	0.031075	0	0	0	0	0	0	13.0163	0	0.0437162	0	0.00786513	0.053728	0	0	1.54115	2.06203	0.543282	0.00736698	0.0255689	0.468595
Knox-18	685.282	382.323	5.31572	2.53434	1.983	0.0356	0	0	0	0	0	0	13.025	0	0	0	0	0.0232366	0	0	1.29343	2.38851	0.517727	0.0545908	0.0229258	0.557743
Kondara	1424.77	479.16	0	0	3.064	0.046725	0	0	0	0	0	0	27.19	0	0.44226	0	0	0	0	0	1.98383	4.41285	0.62718	0.102493	0	0.552297
Kz-1	1401.09	652.794	19.5931	6.85025	2.2115	0.036325	0.00463513	0	0	0	0	0	11.5485	0	0.117194	0	0.0414494	0	0	0	2.21299	1.42793	0.492749	0.0446783	0.0465501	0.433952
Kz-9	1705.22	786.744	2.14402	1.41988	2.26633	0.0406	0	0	0	0	0	0	14.3937	0	0.218577	0	0	0.0361649	0	0	2.13532	2.21728	0.605548	0.0686975	0.0379381	0.550925
Ler-1	1530.15	735.032	1.50116	1.14768	2.09775	0.04245	10.1208	0	0	0	0	0	0	0	0	0	0.0122378	0.0277268	0	0	1.0232	3.84497	0.928906	0.119339	0.113098	0.476041
Ll-0	2086.63	1133.57	3.05981	1.9468	1.88825	0.03075	0	0.0466982	0	0	1.01871	0	0	0	0	0.0250811	0	0.0457647	2.07055	0	1.15869	2.20206	0.289339	0.0483288	0.213074	0.742612
Lov-1	496.225	360.731	2.30178	2.09175	1.46967	0.0292	0	0	0	0	0	0	19.9894	0	0.187766	0	0	0.0346101	0	0	1.84429	1.819	0.400667	0.0652954	0.0288173	0.595588
Lov-5	373.412	285.374	13.0725	10.3227	1.4005	0.024	0	0		0	0	0	15.7383	0	0.0536529	0	0	0	0	0	1.23164	1.17118	0.230557	0.0247981	0	0.407603
Lp2-2	891.175	428.779	1.79165	0.929761	2.231	0.041275	12.0914	0.522887	0	0	0.0300156	0	0	0	0	0	0.0126719	0.157141	0	0	2.49147	4.00109	0.825721	0.020365	0.0336867	0.291024
Lp2-6	943.879	514.212	0	0	1.9735	0.03465	8.45174	0.256732	0	0	0	0	0	0	0	0	0	0.0253848	0	0	0.836773	1.89572	0.68382	0.093651	0.0184779	0.243932
Lz-0	1270.86	503.887	0	0	2.5935	0.047125	11.2016	0.17469	0	0	0	0	0	0	0	0	0	0.0559627	0	0.00667166	1.64316	3.86976	0.724954	0.0604222	0.213182	0.436703
Mr-0	2107.48	880.814	0	0	2.41275	0.04105	0	0	0	0	0	0.0273809	16.8633	0	0.405717	0	0	0.152547	0	0	3.89148	1.92753	0.585576	0.0194876	0.171029	0.528311
Mrk-0	1213	554.277	0	0	2.22075	0.0382	0	0	0	0	0	0.0682487	20.553	0	0.151061	0	0	0.0881964	0	0	3.36945	3.98994	0.393209	0.00912656	0.299742	0.90397
Ms-0	875.715	392.189	16.0014	8.45742	2.4595	0.037875	0	0	0	0	0	0	6.75249	0	0.0576689	0	0	0.0404252	0	0	1.28557	1.36443	0.526137	0.0777898	0.0365728	0.374757
Mt-0	1597.86	714.644	380.817	189.693	2.39425	0.03815	0	0.0516083	0	0	1.7176	0	0	0	0	0	0.0282306	0.0177612	0.0988015	0	0.881141	2.75248	1.00692	0.0409286	0	0.137086
Mz-0	1694.25	848.935	58.0771	25.7639	1.97025	0.0287	0	1.18759	0	0	5.97187	0	0	0.0594382	0	0.047648	0.0633854	0.0817684	1.0293	0	1.20814	1.61203	0.748871	0.0106277	0.124406	0.35365
Nd-1	266.776	156.871	0	0	1.7475	0.03095	11.2616	0.237395	0	0	0	0	0	0	0	0	0	0	0	0	0.685221	2.10842	0.141005	0	0	0.800856
NFA-10	1670.97	804.491	0	0	2.36325	0.043725	0	0	0.253198	3.21276	0	10.2215	2.76561	0.070211	2.03111	0	0	0.362585	0	0.580127	2.57173	2.4916	0.451023	0.0296108	0.243027	0.829728
NFA-8	1107.77	429.474	16.8309	8.40062	2.39225	0.0392	0	0.0830145	0.266474	3.05829	0	9.69659	2.34174	0.078629	3.71329	0	0	0.398736	0	1.03239	2.25497	2.28894	0.708438	0.0254947	0.28261	0.436015
Nok-3	972.202	541.104	0.686334	0.351966	1.80075	0.0306	0	0	0	0	0	0	6.45227	0	0	0	0	0.0357438	0	0	1.43448	2.47105	0.403729	0.00647949	0.0235	1.10079
Omo2-1	1150.91	602.13	0	0	1.8945	0.034725	0	0	0	0	0	0	26.1454	0	0.229479	0	0.0206744	0.0764726	0	0	1.26239	3.88772	0.341934	0.192078	0.0351226	0.2701
Omo2-3	1271.08	681.63	108.617	65.6389	1.75575	0.0315	0	0	0	0	0	0	6.18583	0	0	0	0	0.0357643	0	0	1.31595	1.62681	0.287673	0.0185515	0.0288836	0.286485
Oy-0	710.853	314.526	11.3037	7.2182	2.3345	0.0322	0	6.31378	0	0	0	0	0	0	0	0.311976	0.0645357	0.0266558	0	0	1.44344	2.09305	0.883455	0.0116364	0.0193254	0.468225
Pna-10	1035.86	627.443	81.1307	50.4312	1.69975	0.03135	0	0	0	0	0	0	12.7752	0	0	0	0	0.0354349	0	0	1.77828	2.54694	0.535343	0.00657554	0.358283	0.812504
Pna-17	1206.29	815.206	64.4043	47.2337	1.5715	0.029525	0	0	0	0	0	0.0254193	15.0101	0	0.0624764	0	0	0.150094	0	0	3.04097	2.76871	0.700047	0.0494062	0.0438628	0.617109
Pro-0	1229.38	384.72	0	0	3.0885	0.0474	0	0	0	0.828281	0	2.76197	1.58259	0	9.56044	0	0.00772201	0.483046	0	1.89485	2.67608	2.81783	0.518214	0.183046	0.191144	0.600555
Pu2-23	753.892	348.137	0	0	2.1175	0.034975	0	0	0	0	0	0	9.22311	0	0.0819001	0	0	0.0888103	0	0	1.99038	3.60569	0.390221	0.103656	0.0421751	0.325201
Pu2-7	748.046	411.44	234.976	154.697	1.668	0.0289	0	0	0	0	0	0	11.1368	0	0.0912892	0	0	0.0279985	0	0	1.5434	2.66701	0.659726	0.0626075	0.0174941	0.511393
Ra-0	1311.54	571.97	57.5022	27.8198	2.635	0.04225	9.71542	0.873042	0	0	0	0	0	0	0	0	0.00944993	0.0512953	0	0	1.28001	5.22494	0.746939	0.0616518	0	0.355291
Ren-1	602.942	264.993	0	0	2.31125	0.043575	0	0	0.0662025	1.35885	0	4.56045	0.184546	0	0.0840847	0	0	0.229782	0.0704787	0	1.80271	1.73042	0.29477	0.0154232	0.281187	0.397586
Ren-11	884.964	565.538	0	0	1.684	0.0298	0	0	0	1.53189	0	5.07363	0	0	0.245234	0	0	0.104209	0	0	1.01081	1.63777	0.285255	0.0037528	0.122665	0.302048
Rmx-A02	882.38	445.582	15.2598	7.12178	2.00025	0.034175	0	0.0463205	0	0	0	0	16.0797	0	0	0	0.05074	0.0703043	0	0	1.93654	2.20999	0.759853	0	0	0.442073
Rmx-A180	1521.71	676.395	0	0	2.32825	0.043625	0	0	0	0	0	0.121514	24.7837	0	0.0590321	0	0.0165732	0.0696849	0	0	3.17415	3.68561	1.13443	0.0247803	0.0434167	0.669448
RRS-10	1031.82	667.925	4.07369	2.82328	1.58775	0.028575	0	0	0	0	0	0	7.00163	0	0	0	0.0172822	0.0456364	0	0	1.2179	1.36554	0.362607	0.00514525	0.0238815	0.436279
RRS-7	791.825	488.754	0.934931	0.551582	1.6425	0.031525	0	0	0	0	0	0	6.04353	0	0	0	0	0.0532696	0	0	0.964888	2.00183	0.329752	0.137384	0.0235437	0.374449
Se-0	2533.4	947.292	3.32362	1.3364	2.901	0.044125	0	1.1116	0	0	4.43479	0	0	0.0649727	0.0227352	1.9938	0	0.233267	10.6471	0	2.19484	2.89412	0.80453	0.0173672	0.261875	0.456869
Shahdara	2197.84	845.436	8.84859	3.27186	2.71825	0.05215	0	0	0	0	0	0	5.38045	0	15.4952	0	0.004743	0.247178	0	0.0903798	1.71725	3.59479	0.592128	0.188552	0.30461	0.460587
Sorbo	609.422	201.269	0	0	2.93525	0.053	0	0	0	0	0	0.0442592	5.60986	0	20.5395	0	0.00444183	0.225874	0	1.41144	1.90056	2.25597	0.583098	0.0163142	0.193102	0.273493
Spr1-2	926.92	795.047	378.581	291.882	1.316	0.0224667	0	0	0	0	0	0	2.2899	0	0	0	0.00981522	0	0	0	0.554731	1.14607	0.39236	0.0210662	0	0.195357
Spr1-6	2258.8	1525.48	75.8337	64.9894	1.479	0.0267	0	0	0	0	0	0	13.2574	0	0	0	0	0.0384516	0	0	2.06582	1.82317	0.575991	0.0455484	0.0461415	0.589646
Sq-1	809.365	318.593	3.70208	1.10345	2.54775	0.043575	0	0	0.175394	2.46336	0	8.1011	0.473434	0.0681822	2.14911	0	0	0.267815	0	0.659719	2.2168	2.82928	0.689601	0.0254618	0.206281	0.738094
Sq-8	1092.33	564.44	84.0566	52.3547	1.907	0.03105	9.43443	3.68617	0	0	0	0	0	0	0	0.061764	0	0	0	0	1.28769	2.46937	0.460426	0.00759182	0.0265841	0.462343
Tamm-2	648.967	368.345	0	0	1.9375	0.03255	0	0	0	0.00718913	0	0	24.6262	0	0.183229	0	0	0	0	0	1.41035	2.38752	0.393008	0.0638393	0	0.205961
Tamm-27	660.449	400.783	0	0	1.97325	0.034875	0	0	0	0	0	0	31.9974	0	0.221997	0	0	0.023618	0	0	1.36232	2.52989	0.414317	0.0481622	0.0401895	0.243502
Ts-1	1162.22	496.325	0	0	2.43425	0.0364	0	0	0	0	1.0723	0	0	0	0.0166092	0	0.0150485	0.129727	2.10012	0	1.94135	2.8767	0.401597	0.0155272	0.246402	0.636471
Ts-5	1959.59	1011.3	9.03962	5.41944	2.223	0.034875	0	0.0329411	0	1.42773	0	5.11672	1.32213	0	3.55752	0	0	0.408809	0.573783	1.83624	2.23644	3.69367	0.450754	0.0451356	0.276502	0.77714
Tsu-1	1245.11	435.176	0	0	2.90133	0.0428	22.2052	0.504576	0	0	0.0769514	0	0	0	0	0	0.0167942	0.0852893	0	0	2.54135	5.95578	0.74661	0.0236326	0.0572738	0.785905
Ull2-3	999.619	467.601	29.9675	22.2706	2.12975	0.034175	6.27793	0	0	0	0	0	0.263525	0	0	0	0	0.0689196	0	0	1.43389	3.10421	0.425881	0.0190021	0.0492821	0.426441
Ull2-5	1048.36	712.205	0	0	1.71	0.03215	0	0	0	0	0	0	9.52559	0	0.0479962	0	0	0	0	0	1.84662	2.53184	0.499772	0.00674319	0.132255	0.601261
Uod-1	1439.35	868.315	0	0	1.96325	0.0349	9.85187	0.289465	0	0	0	0	0	0	0	0	0	0.0291426	0	0	0.806509	3.64187	0.302245	0.0201628	0.116712	0.484275
Uod-7	1353.25	564.115	0	0	2.54125	0.043925	0	0	0	0	0	0	14.4011	0	0	0	0	0.0577418	0	0	2.14181	3.01048	0.349941	0.12905	0	0.305641
Van-0	1386.41	718.531	33.6703	17.8066	2.145	0.03165	0	0	0	0	0	0	11.8085	0	0.159684	0	0	0.0241831	0	0	1.53803	1.81237	0.622403	0.0179814	0.581342	0.746922
Var2-1	876.995	606.64	0	0	1.54933	0.0299	0	0	0	0	0	0	6.6613	0	0	0	0	0	0	0	0.599181	2.2611	0.342326	0.0264256	0	0.330463
Var2-6	772.247	480.953	0	0	1.6775	0.033925	0	0	0	0	0	0	6.4244	0	0	0	0	0.0455481	0	0	0.887979	1.18182	0.434511	0	0.0438249	0.27488
Wa-1	1346.56	534.331	108.275	79.5693	2.59567	0.0424	0	3.63012	0	0	0	0	0	0	0	0.123713	0.00866698	0.071779	0	0	1.92089	3.35848	0.462433	0.12756	0.0188397	0.391059
Wei-0	1379.85	574.829	0	0	2.732	0.044725	24.4384	0.32147	0	0	0	0	0	0	0	0	0.0181876	0.0319657	0	0	1.58047	3.64417	0.537066	0.0080368	0.0259024	0.795571
Ws-0	385.318	175.207	0	0	2.152	0.03475	0	0	0	0	0	0	8.52155	0	0	0	0	0	0	0	0.996526	1.61411	0.252577	0.0406708	0	0.354359
Ws-2	1211.17	576.566	0	0	2.23525	0.03425	0	13.9166	0	0	0.0372625	0	0	0	0	0.545403	0.0228404	0.0334367	0	0	1.45596	2.97317	0.415707	0	0	0.320257
Wt-5	1521.96	718.704	0	0	2.074	0.037525	0.750557	0.106055	0	0	2.92428	0	0	0	0.0226502	0	0.0127282	0.133589	0.498159	0	1.29242	4.08309	0.452826	0.0275868	0.179538	0.248254
Yo-0	321.736	127.031	1.00135	0.577145	2.3225	0.0396	0	0	0	0	0	0.0345559	13.6306	0	0	0	0.0184934	0.103611	0	0	1.58987	2.35084	0.274235	0.0177226	0.611183	0.511707
Zdr-1	845.759	357.037	0	0	2.47967	0.0471	7.32295	0.120534	0	0	0	0	0	0	0	0	0	0.0521037	0	0	1.10926	3.49767	0.28595	0.062901	0	0.234942
Zdr-6	1128.17	720.001	92.8301	59.6655	1.609	0.0268667	5.30041	0	0	0	0	0	0	0	0	0	0	0	0	0	0.604798	1.14755	0.470837	0.0516269	0	0.242646
