# Supplementary material for: Combining Genome-Wide Association Mapping and Transcriptional Networks to Identify Novel Genes Controlling Glucosinolates in Arabidopsis thaliana
Source: PLoS Biol. 2011 Aug 16;9(8):e1001125. doi: 10.1371/journal.pbio.1001125 (PMC3156686; doi:10.1371/journal.pbio.1001125)
Supplement: Table S4 — Genetic means of glucosinolate abundance per accession for seedlings. All metabolite values are in nmol per seedling. Shown are the predicted means from four independent samples per accession as per the statistical model: ysar = μ+Aa+Rr+εsar. (XLS) [file pbio.1001125.s009.xls]

## Sheet: Sheet4
Supplemental Table 4. Average values per accession within the seedling
Values are in nmol per seedling except for the two unknowns which is in mAu response units.
Accession	3-hydroxypropyl	3-methylsulfinylpropyl	Unknown Alkenyl	4-hydroxybutyl	(S)2-hydroxy-but-3-enyl	4-methylsulfinylbutyl	(R)2-hydroxy-but-3-enyl	Alllyl	5-methylsulfinylpentyl	But-3-enyl	3-methylthiopropyl	Pent-4-enyl	7-methylsulfinylheptyl	4-methylthiobutyl	Benzyl	8-methylsulfinyloctyl	5-methylthiolpentyl	Indol-3-ylmethyl	3-benzoyloxypropyl	4-benzoyloxybutyl+2-benzoyloxy-but-3-enyl	4-methoxy-indol-3-ylmethyl	7-methylthioheptyl	8-methylthiooctyl	Unknown Glucosinolate Like #1	Unknown Glucosinolate Like #2
Ag-0	0.0222824	0	0	0.265766	0	0.346177	0	0	0.02672	0.121888	0	0.0122208	0.1713	0.0969868	0	0.371472	0.0206686	0.178202	0.261667	0.0969273	0.00431253	0.166275	0.3691	5.97695	4.79174
An-1	0.0583414	0	0	0.367677	0	0.412034	0	0	0.0254763	0.0681696	0	0	0.195075	0.208472	0	0.365081	0.0250406	0.0886397	0.196579	0.0674809	0.00257384	0.17599	0.283981	8.31202	5.63093
Bay-0	0.245562	0	0	0	0	0	0	0	0	0	0	0	0.0637724	0	0.0393814	0.552378	0	0.06867	0	0.240611	0.00744848	0.0360163	0.21651	0	11.1958
Bil-5	0.46257	0.0217975	0	0	0	0	0	0.543146	0	0.0332776	0.0204441	0	0.129985	0	0.0529237	0.69639	0	0.204401	0.00666571	0.529135	0.0167392	0.0979558	0.303741	0	12.0176
Bil-7	0.541015	0.0817499	0	0	0	0	0	0.276737	0.00075111	0.0359679	0.137207	0	0.210168	0	0.0495514	1.16231	0	0.187608	0.00178701	0.507793	0.0143981	0.20703	0.551874	3.29437	7.75826
Bor-1	1.31209	0.0672905	0	0	0	0.00654772	0	0	0	0	0.0605213	0	0.0854728	0	0.0674947	0.323042	0	0.112491	0	0.656461	0.0189761	0.0647237	0.259875	1.00394	11.1171
Bor-4	1.33368	0	0	0	0	0	0	0	0	0	0	0	0.0691408	0	0.0376372	0.226751	0	0.121451	0	0.339582	0.003349	0.0438289	0.183734	0	9.18381
Br-0	0.0169686	0	0	0.304066	0	0.237833	0	0	0.00703499	0.0874449	0	0.0208534	0.163112	0.0478287	0	0.36438	0.0123926	0.193853	0.216941	0.0242237	0.0038045	0.152521	0.306551	6.86517	6.47033
Bur-0	0.0129079	0	0	0	0	0.0389425	0	0	0	0.0253526	0	0	0.0342933	0	0	0.0726691	0	0.0127495	0.00437204	0.0124816	0	0	0.0127915	0	15.2327
C24	0.0494576	0.0470225	0	0.11196	0.042366	0	0.247522	0	0	0.20668	0.0703898	0	0.194516	0.238424	0	0.592533	0.0273276	0.164122	0.111801	0.0725089	0.00586105	0.21474	0.475027	5.10351	4.9653
CIBC-17	0.117986	0.210823	0	0	0	0.00149871	0	1.0857	0	0.00943614	0.189995	0	0.100832	0	0.0140745	0.69048	0	0.123336	0.0035868	0.139987	0.0106593	0.0541941	0.291131	0	6.24932
CIBC-5	0.0147448	0	0	0.348003	0	0.403487	0	0	0.0394506	0.107309	0	0	0.279582	0.16484	0	0.546927	0.0516576	0.164798	0.185868	0.0485721	0.00778294	0.246706	0.25966	9.46856	4.36043
Col-0	0.089821	0	0	0.363381	0	0.498998	0	0	0.0640533	0.0528947	0	0	0.160408	0.62704	0	0.310055	0.0553696	0.145411	0.200954	0.127977	0.00637611	0.146606	0.227395	6.17917	11.6702
CS22491	0.170273	0	0	0	0	0	0.014471	0.15341	0.00471223	0.00504817	0	0	0.017045	0	0.0249908	0.178175	0	0.0523817	0.00435696	0.209452	0	0.0184551	0.115893	0	11.8929
Ct-1	0.968292	0.0265894	0	0	0	0	0	0	0	0	0.0165916	0	0.0539219	0	0.0373822	0.372087	0	0.0541255	0	0.491516	0	0.0406328	0.211182	0.750585	6.45643
Cvi-0	0.31722	0	0	0.0539296	0	0	0.233117	0.0916361	0	0.44204	0	0.036386	0.201303	0.373223	0	1.21636	0	0.168696	0.0150016	0.241049	0.0100449	0.215253	0.632237	5.18156	5.78455
Eden-1	0.206141	0.0433134	0	0	0	0	0	0.157133	0	0.0222565	0.015035	0	0.0953873	0	0.0392546	0.667263	0	0.0713962	0	0.230759	0.010546	0.0510976	0.188667	0.698944	19.992
Eden-2	0.434804	0.0220468	0	0	0	0	0	0.381786	0	0.0129053	0.0331252	0	0.0743345	0	0.0263136	0.482984	0	0.0838008	0.00252687	0.430686	0.019621	0.06683	0.239613	0	22.2818
Edi-0	0.125164	0.00837311	0	0	0	0	0	0.0842578	0	0.00860354	0.0115315	0	0.0576195	0	0.0335204	0.413685	0	0.0753011	0.00128573	0.118923	0.00366545	0.0340993	0.204958	0	12.9875
Ei-2	0.704645	0.0236484	0	0	0	0	0	0.258791	0	0.00941686	0.0586976	0	0.0733515	0	0.0319637	0.522101	0.0128991	0.101785	0.0060751	0.489667	0.0121995	0.0845032	0.347202	0	9.37654
Est-1	0.0366048	0	0	0.400806	0	0.226753	0	0	0.0311668	0.0280401	0	0	0.103687	0.329673	0	0.224192	0.0365809	0.0977793	0.239116	0.0811741	0.00144704	0.0901726	0.143421	7.8588	9.88738
Fab-2	0.341797	0.0154505	0	0	0	0	0	0.783569	0	0.0289142	0.019995	0	0.0980362	0	0.0260592	0.790168	0	0.104842	0.00451063	0.466351	0.0154742	0.073407	0.259347	1.25914	19.3026
Fab-4	0.289295	0	0	0	0.00320612	0	0.0561229	0.892224	0	0.0646123	0	0	0.0745346	0.0148287	0.0166371	0.748273	0	0.0687576	0.00394979	0.310753	0.019275	0.0593929	0.361909	1.77771	14.4153
Fei-0	0.0289703	0.00122629	0	0.208098	0	0.24587	0	0	0.00987443	0.0393055	0	0	0.11172	0.103567	0	0.365972	0.0260736	0.0890036	0.152891	0.0476728	0.00887841	0.127594	0.186336	4.36353	12.3191
Ga-0	0.100792	0.29678	0	0	0	0	0	0.241751	0	0	0.281721	0	0.0555959	0	0.0148162	0.369887	0	0.122645	0	0.128267	0.0110643	0.0496259	0.280771	0	12.1341
Got-22	0.30527	0	0	0	0	0	0	0.174218	0	0.0238144	0.00854504	0	0.0871586	0	0.0333751	0.749269	0	0.115664	0.00210744	0.267007	0	0.076898	0.251566	1.43569	12.1333
Got-7	0.105126	0	0	0	0	0	0.0184494	0.0688557	0	0.0249922	0	0	0.112999	0	0.016473	0.909515	0	0.150901	0.00354137	0.16433	0.00355279	0.0703084	0.285308	4.40693	7.81559
Gu-0	0.0420738	0	0	0.185495	0	0.399621	0	0	0.0480298	0.0331419	0	0	0.134908	0.541984	0	0.257967	0.0448876	0.130781	0.151826	0.0662361	0.0103771	0.101354	0.177863	5.77534	10.2981
Gy-0	0.0193824	0	0	0.175814	0	0.209929	0	0	0.0237007	0.066633	0	0	0.186775	0.140872	0	0.364824	0.0245389	0.0880085	0.206846	0.0297086	0.0033905	0.158088	0.177251	4.94856	9.69473
HR-10	0.0208724	0	0	0.151395	0	0.251911	0	0	0.0123603	0.0393369	0	0	0.0934497	0.0631323	0	0.304751	0.0136928	0.0415439	0.0624464	0.0340476	0.00952707	0.0876013	0.260424	0	6.27601
HR-5	0.00945106	0	0	0.26699	0	0.371821	0	0	0.04082	0.0666691	0	0	0.181383	0.118971	0	0.484233	0.0441012	0.0954721	0.154095	0.0277031	0.0096375	0.127944	0.238261	0	12.2131
Kas-2	0.229685	0	0	0.160217	0.0276439	0.0529982	0.071883	0.0775536	0	0.146702	0	0.00881171	0.0588778	0.0345211	0	0.275763	0	0.121163	0.0451208	0.175533	0.0114663	0.0835758	0.237405	3.47562	17.0599
Kin-0	0.0130873	0.0451756	0	0.0574856	0.310178	0	0.46113	0	0.0719941	0.128124	0	0	0.292674	0.323737	0	0.522929	0.0513914	0.158205	0.26545	0.0476981	0.00846837	0.199782	0.220616	8.71786	14.2511
Knox-10	0.543563	0.171582	0	0.00929353	0	0	0	0.207784	0	0.0218694	0.328324	0	0.0948909	0	0.0666698	0.756966	0	0.134823	0.00511652	0.601389	0.00929515	0.126522	0.500315	2.08746	18.3008
Knox-18	0.463939	0.0229808	0	0	0	0	0	0.39582	0	0.0144706	0.0791433	0	0.0828984	0	0.0338126	0.363754	0	0.100904	0.00847325	0.518133	0.00731332	0.0582794	0.163762	0	17.056
Kondara	1.15806	0.0801469	0	0.0118846	0	0	0	0.826199	0	0.0171329	0.0626144	0	0.038299	0	0.045112	0.174651	0	0.121074	0	0.303996	0.00541639	0.0381386	0.186392	1.19862	13.8325
Kz-1	0.442045	0.0555234	0	0	0	0	0	0.185447	0.00861556	0.00724092	0.079523	0	0.0566879	0	0.0227066	0.312344	0	0.0697336	0.00627754	0.389276	0.00622889	0.0591124	0.270388	0	9.67839
Kz-9	0.439837	0.0566297	0	0	0	0	0	0.0840591	0	0	0.0822005	0	0.0351824	0	0.010092	0.266878	0	0.0696903	0.00399554	0.40353	0	0.0295683	0.162275	0	9.55226
Ler-1	0.868037	0.0369297	0	0	0	0	0	0	0	0	0.0656229	0	0.0611705	0	0.0429984	0.647369	0	0.0497267	0	0.523748	0.0173018	0.0698533	0.329192	0	15.9832
Ll-0	0.029106	0.0335125	0	0.0207842	0	0.390308	0	0	0.0150946	0.0341064	0.0773968	0	0.104741	0.695415	0	0.343611	0.0143649	0.0947937	0.00968063	0.068061	0.00561482	0.119166	0.248834	0	12.8872
Lov-1	0.487936	0.0298717	0	0	0	0	0	0.188985	0	0.0342895	0.040939	0	0.141713	0	0.0501386	1.22279	0	0.113694	0.00245095	0.462789	0.0161947	0.126821	0.425116	3.48182	25.169
Lov-5	0.8394	0.0708176	0	0	0	0	0.00762841	0.309331	0	0.0377727	0.111403	0	0.162912	0	0.118733	1.37296	0	0.140857	0.0060812	0.797173	0.0174727	0.13292	0.539926	2.70777	35.7266
Lp2-2	0.754089	0.0530644	0	0	0	0.00618407	0	0	0	0	0.0482048	0	0.0519265	0	0.0353362	0.224579	0	0.12152	0	0.49663	0.01156	0.0611685	0.256539	0	10.0688
Lp2-6	0.539502	0.0697274	0	0	0	0.00924457	0	0	0	0	0.0597215	0	0.0830596	0	0.0174436	0.378485	0	0.0666812	0	0.340363	0.00391435	0.0357977	0.184277	0	13.5974
Lz-0	0.556794	0	0	0	0	0	0	0	0	0	0	0	0.0606332	0	0.0336423	0.500967	0	0.132622	0	0.600804	0.0194324	0.0634236	0.301067	1.19178	5.31163
Mr-0	0.334167	0.117722	0	0	0	0	0	0.434431	0	0.0151514	0.199195	0	0.0355308	0	0.0508344	0.76162	0	0.131733	0.00594808	0.281768	0.00888192	0.0597913	0.329864	9.33874	10.5422
Mrk-0	0.647603	0.107874	0	0	0	0	0	0.119615	0	0.0254004	0.148597	0	0.104414	0	0.0571382	1.02449	0	0.140764	0.00662846	0.35921	0.00715167	0.072638	0.427534	1.43564	16.1342
Ms-0	0.294041	0	0	0	0	0	0	0.374149	0	0	0	0	0.0616418	0	0.04502	0.39817	0	0.0988002	0.00358988	0.309005	0.00695218	0.0492849	0.197609	0	14.1456
Mt-0	0.0335888	0	0	0.144423	0	0.160273	0	0	0	0	0	0	0.0591607	0.29293	0	0.234028	0.011061	0.0671235	0.115773	0.0443115	0.0027665	0.0390836	0.128409	7.78787	11.7169
Mz-0	0.0607219	0	0	0.142862	0	0.458384	0	0	0.0432383	0.0365177	0	0	0.119774	0.521241	0	0.273011	0.0361708	0.119469	0.132957	0.119959	0.00533292	0.11879	0.233221	6.77493	10.8499
Nd-1	1.65862	0.044237	0	0	0	0.0296479	0	0	0	0.0450677	0.0346268	0.0141026	0.0758221	0	0.0274235	0.497419	0	0.084659	0	0.669191	0.00702263	0.0760585	0.335658	0	9.07751
NFA-10	0.039667	0	0	0.136384	0	0.374691	0	0	0.0218775	0.0620635	0	0	0.185737	0.194413	0	0.434812	0	0.0686349	0.0910264	0.0575442	0.00628562	0.120472	0.196157	0	19.2903
NFA-8	0.0320273	0	0	0.320366	0	0.391969	0	0	0.0345639	0.0663005	0	0	0.182274	0.130701	0	0.451964	0.0271246	0.11111	0.215193	0.0683099	0.0127903	0.137355	0.272684	0	15.9462
Nok-3	0.554703	0.00844564	0	0	0	0	0	0.144625	0	0	0.0061782	0	0.058355	0	0.0649989	0.409522	0	0.161027	0	0.293441	0.0165944	0.0591039	0.329723	0	5.60192
Omo2-1	0.395254	0	0	0	0	0	0	0.435568	0	0.0202926	0	0	0.144421	0	0.0508242	0.652457	0	0.1311	0.0113919	0.482882	0.00933732	0.119155	0.303122	1.18402	13.6956
Omo2-3	0.233511	0.0256624	0	0	0	0.0212919	0	0.091283	0	0	0.0138612	0	0.0676333	0	0.0325924	0.329372	0	0.0841075	0.00082986	0.198758	0.005046	0.0339155	0.135503	0	22.9797
Oy-0	0.421967	0.560886	0	0	0	0	0	0	0	0	0.588038	0	0.0545709	0.0609143	0	0.332029	0	0.116633	0	0.154562	0.0193392	0.0543636	0.297898	0	5.46763
Pna-10	0.39378	0.184246	0	0	0	0	0	0.141498	0	0.0132313	0.158349	0	0.077224	0	0.0419961	0.597234	0	0.100967	0.0034704	0.389974	0.00430248	0.0617993	0.300929	0	19.0482
Pna-17	0.171054	0.0579065	0	0	0	0	0	0.18941	0	0.0208008	0.0737155	0.0042212	0.159216	0	0.0297698	0.737159	0	0.107054	0.00550197	0.314587	0.01416	0.0919743	0.294065	4.39709	18.5406
Pro-0	0.0243568	0	0	0.226851	0.0233632	0.147833	0.0774843	0	0.0188688	0.145826	0	0.0225092	0.130791	0.112852	0	0.287409	0.0192801	0.0673262	0.159213	0.0793416	0.00412615	0.0824191	0.138328	3.5398	11.66
Pu2-23	0.628176	0.168096	0	0	0	0	0.0102147	0.210692	0	0.0069378	0.154474	0	0.104349	0	0.0428893	0.475315	0	0.115644	0	0.327726	0.00362708	0.0841375	0.388709	7.64465	11.023
Pu2-7	0.616295	0.131934	0	0	0	0	0.030096	0.125685	0.0134356	0.00166469	0.102905	0	0.116402	0	0.0596619	0.323418	0	0.128468	0.001182	0.515435	0.00249651	0.058429	0.246057	0	10.4135
Ra-0	1.17034	0.011161	0	0	0	0.0100385	0	0	0	0	0.0061993	0	0.0501951	0	0.0649667	0.459905	0	0.11101	0	0.685062	0.0163583	0.0509086	0.26737	0	4.77574
Ren-1	0.0167067	0	0	0.0592327	0	0.257474	0	0	0.012494	0.0863949	0	0	0.130465	0.287026	0	0.510719	0.0349788	0.0790309	0.0837101	0.0281237	0.00440815	0.14614	0.359375	0	15.855
Ren-11	0.0165815	0	0	0.261527	0	0.186212	0	0	0.0100845	0.03728	0	0	0.130519	0.0748267	0	0.579175	0.0149218	0.111957	0.177277	0.0432613	0.0064747	0.114565	0.307654	2.84397	20.8243
Rmx-A02	0.435159	0.177579	0	0	0	0.00660032	0	0.188823	0	0.0115206	0.271803	0	0.0698233	0	0.0415399	0.450398	0	0.126612	0.00079347	0.431761	0.0110422	0.0721225	0.327004	1.69139	19.343
Rmx-A180	0.331474	0.216811	0	0	0	0	0	0.061432	0	0	0.290351	0	0.053148	0	0.0342917	0.447646	0	0.0940862	0	0.282007	0.00412483	0.053922	0.258789	0.998516	19.9387
RRS-10	0.382506	0.148661	0	0	0	0	0	0.1751	0	0.0231887	0.198994	0	0.0938582	0	0.046783	0.698597	0	0.113524	0.00382247	0.418286	0.00867691	0.0827727	0.385046	3.63489	20.7236
RRS-7	0.404255	0.148862	0	0	0	0	0	0.278748	0	0.0147957	0.157844	0	0.0893616	0	0.0385221	0.45249	0	0.112506	0.00236272	0.268217	0.017157	0.0902316	0.334991	0	28.494
Se-0	0.0349772	0.0875721	0	0.0365302	0	0.605931	0	0	0.0185266	0.0383953	0.114172	0	0.0865416	0.770328	0	0.246172	0.0084273	0.100128	0.0143378	0.0408983	0.00840918	0.106341	0.200986	0	10.8885
Shahdara	0.159636	0	0	0.740661	0	0.052048	0.150965	0.0772755	0	0.609936	0	0.0287207	0.0866357	0.278179	0	0.189362	0.0140794	0.115191	0.218265	0.184617	0.00236746	0.0776459	0.108212	7.47192	16.8622
Sorbo	0.100163	0	0	0.413985	0	0	0.12312	0.0677554	0	0.554529	0	0.0325186	0.139631	0.137214	0	0.284068	0.0118345	0.120004	0.119133	0.09196	0.00809638	0.115556	0.162294	7.72248	16.031
Spr1-2	0.0873159	0	0	0	0	0.00497061	0	0.38972	0	0.00786848	0	0	0.027126	0	0.0186616	0.455241	0.021792	0.053482	0.00232282	0.135799	0.00656668	0.0489195	0.135857	0	13.9527
Spr1-6	0.259975	0.0274908	0	0	0	0	0	0.289768	0	0.00617214	0.0274533	0	0.0997616	0	0.0644795	0.420352	0	0.0660233	0.00112506	0.154693	0.00155163	0.0574084	0.172176	0	13.9321
Sq-1	0.0156123	0	0	0.241084	0	0.26987	0	0	0	0.0748594	0	0	0.154705	0.0524927	0	0.437476	0.00966144	0.120941	0.13776	0.0329155	0.00663404	0.104436	0.302119	0	9.66376
Sq-8	0.548119	1.1041	0	0	0	0.0118129	0	0	0	0	0.853036	0	0.0716508	0	0.0486726	0.50016	0	0.114899	0	0.261631	0.0153544	0.0496697	0.331351	0	7.42891
Tamm-2	0.499495	0.186863	0	0	0	0	0	0.944831	0	0.0249419	0.219175	0	0.0568091	0	0.0673231	0.467916	0	0.127144	0.0024722	0.621618	0.0148085	0.065214	0.265216	0	5.51899
Tamm-27	0.366583	0.0879331	0	0	0	0	0	0.924833	0	0.0331585	0.0882619	0	0.0541941	0	0.0614174	0.351865	0	0.147041	0.00461183	0.42422	0.0128283	0.0332635	0.163317	0	4.16018
Ts-1	0.0155075	0	0	0.0115869	0	0.333374	0	0	0	0.0331162	0.0146129	0	0.0864024	0.332528	0.00413911	0.295293	0	0.0907245	0.0137485	0.0320897	0.00835856	0.0780624	0.235275	0	15.4973
Ts-5	0.0186446	0	0	0	0	0.157292	0	0	0.0111876	0.0371173	0	0	0.108366	0.108237	0	0.383902	0	0.0932254	0.0185333	0.017386	0.00199732	0.0700022	0.157759	0	15.2513
Tsu-1	1.1014	0.0820774	0	0	0	0.00811787	0	0	0	0	0.110402	0	0.0515932	0	0.0423477	0.281335	0	0.0773571	0	0.225727	0.00123751	0.0306342	0.218093	0	6.03457
Ull2-3	1.05466	0.0433724	0	0.0159945	0	0.0543661	0	0	0	0.00847855	0.0287213	0	0.147243	0.0360584	0.0358268	0.734622	0.00695519	0.196323	0.0248174	0.549524	0.0176543	0.080314	0.362145	0.82779	25.3917
Ull2-5	0.223635	0	0	0	0	0	0	0.245919	0	0.0125448	0	0	0.0777107	0	0.0461687	0.415353	0	0.097593	0.00539662	0.297898	0.010427	0.0837062	0.346461	0	18.7981
Uod-1	1.50602	0	0	0	0	0	0	0	0	0	0.0106649	0	0.0539803	0	0.0295461	0.382198	0	0.112527	0	0.677427	0.0148712	0.0554834	0.223448	0	16.5667
Uod-7	0.386806	0	0	0	0	0	0	0.0277829	0	0.00556262	0.0388967	0	0.0579269	0	0.0358944	0.317229	0	0.109977	0.0067633	0.337296	0.00681672	0.0388348	0.177707	0	12.0126
Van-0	0.276693	0	0	0	0	0	0	0.0381357	0	0	0.0501963	0	0.0292077	0	0.0310207	0.39419	0.00168038	0.0581329	0.00377974	0.213941	0.010976	0.0335974	0.239351	0	10.9718
Var2-1	0.395999	0	0	0	0	0	0.00146011	0.470335	0	0.0242762	0	0	0.131439	0	0.0410664	0.78417	0	0.165866	0.0065504	0.400516	0.0110937	0.11298	0.340328	1.88509	12.8871
Var2-6	0.159276	0	0	0	0	0	0	0.181071	0	0	0	0	0.0262787	0	0.0137744	0.224259	0.00628863	0.066657	0.000913345	0.1555	0	0.0505196	0.272249	0	15.0065
Wa-1	0.27188	0.468963	0	0	0	0.0095524	0	0	0	0	0.413548	0	0.090501	0	0.0351972	0.38374	0	0.100332	0	0.265042	0.00436567	0.0639518	0.37376	1.40465	11.9199
Wei-0	0.00889804	0	0	0	0	0	0	0	0	0	0	0	0	0	0	0	0	0	0	0	0.000656871	0	0.0107272	0	2.92115
Ws-0	0.426309	0	0	0	0	0	0	0.531155	0	0.0218978	0	0	0.0873045	0	0.0755106	0.523331	0	0.097549	0.00349691	0.339117	0.00700071	0.0698433	0.327382	2.97028	18.1565
Ws-2	0.407656	0.52628	0	0	0	0	0	0	0	0	0.949447	0	0.0345189	0	0.0544124	0.280846	0	0.114018	0.00388535	0.262387	0.00432827	0.0631464	0.294096	0	14.1232
Wt-5	0.0340645	0	0	0.0188948	0	0.338978	0	0	0.0230611	0.0157056	0	0	0.0507364	0.547588	0	0.202436	0.0325583	0.0768109	0.00782685	0.0568713	0.00476159	0.0780177	0.178452	0	13.5265
Yo-0	0.413987	0.134303	0	0	0	0	0.0131029	0.323093	0.0021597	0.020109	0.102773	0	0.0921034	0	0.0434337	0.555226	0	0.13957	0.00231591	0.276895	0	0.0543313	0.207201	0	14.2448
Zdr-1	1.12996	0	0	0	0	0	0	0	0	0	0.00851189	0	0.0702747	0	0.0222703	0.222176	0	0.0942163	0	0.48322	0.00923519	0.0331614	0.142329	0	16.6165
Zdr-6	0.87642	0.0403042	0	0	0	0.0217407	0	0	0	0.00627983	0.0307178	0	0.0942526	0	0.0410825	0.385067	0.0219696	0.0606697	0	0.444107	0.00735182	0.0488625	0.168021	0	13.1473
																					0.376177
																					0.0658029
																					0
																					0.065888
																					0.00406471
																					0.0152726
																					0.0894035
																					0.164137
																					0.00699938
																					0.0440842
																					0.0741695
																					0.100664
																					0.00189446
																					0.0274582
																					0.084745
																					0.481891
																					0.109048
																					0.00859109
																					0.00750991
																					0.281194
																					0.0435821
																					0.0840509
																					0.266243
																					1.85559
																					13.4091
