# Supplementary material for: Combining Genome-Wide Association Mapping and Transcriptional Networks to Identify Novel Genes Controlling Glucosinolates in Arabidopsis thaliana
Source: PLoS Biol. 2011 Aug 16;9(8):e1001125. doi: 10.1371/journal.pbio.1001125 (PMC3156686; doi:10.1371/journal.pbio.1001125)
Supplement: Table S5 — Gene-to-trait associations as identified using silver treated samples. Logical table indicating whether each of 31,505 genes is significantly associated to each of the 46 traits within the seedling samples. AGI is the gene code, Chr is the chromosome, and Start and End are the position of the gene in basepairs. For each trait, a gene is significantly associated if at least two SNP within ±1 kb flanking the coding region has a p value in the bottom 0.1 percentile of the p value distribution. T, is significant; F, not significant and genes with no significances are not listed. (XLS) [file pbio.1001125.s010.xls]

## Sheet: Supplemental Table 5 - emma.sil
Supplemental Table 5. Gene-to-trait associations as identified using silver treated samples.
Logical table indicating whether each of 31,505 genes is significantly associated using the EMMA algorithm to each of the 46 traits within the seedling samples. AGI is the gene code, Chr is the chromosome and Start and End are the position of the gene in basepairs. For each trait, a gene is significantly associated if at least two SNP within ±1kb flanking the coding region has a P-value in the bo…
AGI	chr	start	end	OHP	X3MSO	OHBUTUNK	OHBUTS	X4MSO	OHBUTR	ALLYL	X5MSO	BUTENYL	X3MT	X4OHI3M	X7MSO	PENTENYL	X4MT	X8MSO	I3M	X4MOI3M	NMOI3M	X7MT	X8MT	C3	C4	C5	C7	C8	SC	LC	Alkenyl	MSO	OH	OHAlk	ElongSC	ElongLC	GSOX3	GSOX4	GSOX7	GSOX8	TIND	TOH4	OH4Per	NOHPer
AT1G01660	1	242608	240057	F	F	F	F	F	F	F	F	F	F	F	F	F	F	F	F	F	F	F	F	F	F	T	F	F	F	F	F	F	F	F	F	F	F	F	F	F	F	F	F	F
AT1G01860	1	306287	304133	F	F	F	F	F	F	F	F	T	F	F	F	F	F	F	F	F	F	F	F	F	F	F	F	F	F	F	F	F	F	F	F	F	F	F	F	F	F	F	F	F
AT1G01870	1	306384	306456	F	F	F	F	F	F	F	F	T	F	F	F	F	F	F	F	F	F	F	F	F	F	F	F	F	F	F	F	F	F	F	F	F	F	F	F	F	F	F	F	F
AT1G01880	1	308991	306558	F	F	F	F	F	F	F	F	T	F	F	F	F	F	F	F	F	F	F	F	F	F	F	F	F	F	F	F	F	F	F	F	F	F	F	F	F	F	F	F	F
AT1G02270	1	446235	443149	F	F	F	F	F	F	F	F	F	F	F	F	F	F	F	F	F	F	F	F	F	F	F	F	F	F	F	F	F	F	F	F	T	F	F	F	F	F	F	F	F
AT1G02400	1	486801	489577	F	F	F	F	F	F	F	F	F	F	F	F	F	F	F	F	F	F	F	F	F	F	F	F	F	F	F	F	F	F	F	F	F	F	F	F	F	F	F	T	F
AT1G02500	1	518251	520437	F	F	F	F	F	F	F	F	F	F	F	F	F	F	F	F	F	F	F	F	F	T	F	F	F	F	F	F	F	F	F	F	F	F	F	F	F	F	F	F	F
AT1G02720	1	591826	594236	F	F	F	F	F	F	F	F	F	F	F	F	F	F	F	F	F	F	F	F	F	F	F	F	F	F	F	F	T	F	F	F	F	F	F	F	F	F	F	F	F
AT1G02730	1	598657	594573	F	F	F	F	F	F	F	F	F	F	F	F	F	F	F	F	F	F	F	F	F	F	F	F	F	F	F	F	T	F	F	F	F	F	F	F	F	F	F	F	F
AT1G02990	1	687315	681396	F	F	F	F	F	F	F	F	F	T	F	F	F	T	F	F	F	F	F	F	F	F	F	F	F	F	F	F	F	F	F	F	F	F	F	T	F	F	F	F	F
AT1G03530	1	883391	880497	F	F	F	F	F	F	F	F	F	F	F	F	F	F	F	F	F	F	T	F	F	F	F	F	F	F	F	F	F	F	F	F	F	F	F	F	F	F	F	F	F
AT1G03540	1	883782	885611	F	F	F	F	F	F	F	F	F	F	F	F	F	F	F	F	F	F	T	F	F	F	F	F	F	F	F	F	F	F	F	F	F	F	F	F	F	F	F	F	F
AT1G03980	1	1022107	1018569	F	F	F	F	F	F	F	F	F	F	F	F	F	F	F	F	F	F	F	F	F	F	F	F	F	F	F	F	F	F	F	F	F	F	F	F	T	F	F	F	F
AT1G04220	1	1122525	1119698	F	F	F	F	F	F	F	F	F	F	F	F	F	F	F	F	F	F	F	F	F	F	F	F	T	F	F	F	F	F	F	F	F	F	F	F	F	F	F	F	F
AT1G04820	1	1358385	1356190	F	F	F	F	F	F	F	F	F	F	F	F	F	F	F	F	F	F	F	F	F	F	F	F	F	F	F	F	F	F	F	F	F	F	F	F	F	F	F	T	F
AT1G04830	1	1361980	1358916	F	F	F	F	F	F	F	F	F	F	F	F	F	F	F	F	F	F	F	F	F	F	F	F	F	F	F	F	F	F	F	F	F	F	F	F	F	F	F	T	F
AT1G04840	1	1364961	1362866	F	F	F	F	F	F	F	F	F	F	F	F	F	F	F	F	F	F	F	F	F	F	F	F	F	F	F	F	F	F	F	F	F	F	F	F	F	F	F	T	F
AT1G04850	1	1368843	1365117	F	F	F	F	F	F	F	F	F	F	F	F	F	F	F	F	F	F	F	F	F	F	F	F	F	F	F	F	F	F	F	F	F	F	F	F	F	F	F	T	F
AT1G05550	1	1643747	1641228	F	F	F	F	F	F	F	F	F	F	F	F	F	F	F	F	F	F	F	T	F	F	F	F	F	F	F	F	F	F	F	F	F	F	F	F	F	F	F	F	F
AT1G05570	1	1658685	1647705	F	F	F	F	F	F	F	F	F	F	F	F	F	F	F	F	F	F	F	T	F	F	F	F	F	F	F	F	F	F	F	F	F	F	F	F	F	F	F	F	F
AT1G05960	1	1815473	1807972	F	F	F	F	F	F	F	F	F	F	T	F	F	F	F	F	F	F	F	F	F	F	F	F	F	F	F	F	F	F	F	F	F	F	F	F	F	F	F	F	F
AT1G06210	1	1897202	1899207	F	F	F	F	F	F	F	F	T	F	F	F	F	F	F	F	F	F	F	F	F	F	F	F	F	F	F	F	F	F	F	F	F	F	F	F	F	F	F	F	F
AT1G06290	1	1922351	1926277	F	F	F	F	F	F	F	F	F	F	F	F	F	F	F	F	F	F	F	F	F	F	F	F	F	F	F	F	F	F	F	F	F	T	F	F	F	F	F	F	F
AT1G08520	1	2696415	2700962	F	F	F	F	F	F	F	F	F	F	F	F	F	F	F	F	F	F	F	T	F	F	F	F	F	F	F	F	F	F	F	F	F	F	F	F	F	F	F	F	F
AT1G10210	1	3349221	3351182	F	F	T	F	F	F	F	F	F	F	F	F	F	F	F	F	F	F	F	F	F	F	F	F	F	F	F	F	F	F	F	F	F	F	F	F	F	F	F	F	F
AT1G10810	1	3599272	3600878	F	T	F	F	F	F	F	F	F	F	F	F	F	F	F	F	F	F	F	F	F	F	F	F	F	F	F	F	T	F	F	F	F	F	F	F	F	F	F	F	F
AT1G10820	1	3605077	3600911	F	T	F	F	F	F	F	F	F	F	F	F	F	F	F	F	F	F	F	F	F	F	F	F	F	F	F	F	T	F	F	F	F	F	F	F	F	F	F	F	F
AT1G11060	1	3684568	3689847	F	F	F	F	F	F	F	F	F	F	F	F	F	F	F	T	F	F	F	F	F	F	F	F	F	F	F	F	F	F	F	F	F	F	F	F	F	T	F	F	F
AT1G11410	1	3841286	3844432	F	F	F	F	F	F	F	F	F	F	F	F	F	F	F	F	F	F	F	F	F	F	F	F	F	F	F	T	F	F	F	F	F	F	F	F	F	F	F	F	F
AT1G11500	1	3870833	3871570	F	F	F	F	F	F	T	F	F	F	F	F	F	F	F	F	F	F	F	F	F	F	F	F	F	F	F	F	F	F	F	F	F	F	F	F	F	F	F	F	F
AT1G11510	1	3872836	3871778	F	F	F	F	F	F	T	F	F	F	F	F	F	F	F	F	F	F	F	F	F	F	F	F	F	F	F	F	F	F	F	F	F	F	F	F	F	F	F	F	F
AT1G11520	1	3873029	3873619	F	F	F	F	F	F	T	F	F	F	F	F	F	F	F	F	F	F	F	F	F	F	F	F	F	F	F	F	F	F	F	F	F	F	F	F	F	F	F	F	F
AT1G11530	1	3874437	3875484	F	F	F	F	F	F	T	F	F	F	F	F	F	F	F	F	F	F	F	F	F	F	F	F	F	F	F	F	F	F	F	F	F	F	F	F	F	F	F	F	F
AT1G11540	1	3877155	3875442	F	F	F	F	F	F	T	F	F	F	F	F	F	F	F	F	F	F	F	F	F	F	F	F	F	F	F	F	F	F	F	F	F	F	F	F	F	F	F	F	F
AT1G11580	1	3888690	3890811	F	F	F	F	F	F	F	F	F	F	F	F	F	F	F	F	F	F	F	F	F	F	F	F	F	T	F	F	F	F	F	F	F	F	F	F	F	F	F	F	F
AT1G11930	1	4028690	4030582	F	F	F	F	F	F	F	F	F	F	F	F	F	F	F	F	F	F	F	F	F	F	F	T	F	F	F	F	F	F	F	F	F	F	F	F	F	F	F	F	F
AT1G11940	1	4034076	4031572	F	F	F	F	F	F	F	F	F	F	F	F	F	F	F	F	F	F	F	F	F	F	F	T	F	F	F	F	F	F	F	F	F	F	F	F	F	F	F	F	F
AT1G13120	1	4473211	4469179	F	F	F	F	F	F	F	F	F	F	F	F	F	F	F	F	F	F	F	T	F	F	F	F	F	F	F	F	F	F	F	F	F	F	F	F	F	F	F	F	F
AT1G13145	1	4480857	4481331	F	F	F	F	F	F	F	F	F	F	F	F	F	T	F	F	F	F	F	F	F	F	F	F	F	F	F	F	F	F	F	F	F	T	T	F	F	F	F	F	F
AT1G13450	1	4615350	4612728	F	F	F	F	F	F	F	F	F	F	F	F	F	F	F	F	F	F	F	F	F	F	F	F	F	F	F	F	F	F	F	F	F	F	F	F	T	F	F	F	F
AT1G13460	1	4615810	4618326	F	F	F	F	F	F	F	T	F	F	F	F	F	F	F	F	F	F	F	F	F	F	F	F	F	F	F	F	F	F	F	F	F	F	F	F	F	F	F	F	F
AT1G13470	1	4621577	4620225	F	F	F	F	F	F	F	T	F	F	F	F	F	F	F	F	F	F	F	F	F	F	F	F	F	F	F	F	F	F	F	F	F	F	F	F	F	F	F	F	F
AT1G14560	1	4980667	4983279	F	F	F	F	F	F	F	F	F	F	F	F	F	F	F	T	F	F	F	F	F	F	F	F	F	F	F	F	F	F	F	F	F	F	F	F	F	F	F	F	F
AT1G15130	1	5209910	5205997	F	F	F	F	F	F	F	F	F	F	F	F	F	F	F	F	F	T	F	F	F	F	F	F	F	F	F	F	F	F	F	F	F	F	F	F	F	F	F	F	T
AT1G15740	1	5410903	5414914	F	F	F	F	F	F	F	F	F	F	F	F	F	F	F	F	T	F	F	F	F	F	F	F	F	F	F	F	F	F	F	F	F	F	F	F	F	F	T	F	F
AT1G15770	1	5428275	5426887	F	F	F	F	F	F	F	F	F	F	F	F	F	F	F	F	F	F	F	T	F	F	F	F	F	F	F	F	F	F	F	F	F	F	F	F	F	F	F	F	F
AT1G15772	1	5429556	5428515	F	F	F	F	F	F	F	F	F	F	F	F	F	F	F	F	F	F	F	T	F	F	F	F	F	F	F	F	F	F	F	F	F	F	F	F	F	F	F	F	F
AT1G15780	1	5435916	5430178	F	F	F	F	F	F	F	F	F	F	F	F	F	F	F	F	F	F	F	T	F	F	F	F	F	F	F	F	F	F	F	F	F	F	F	F	F	F	F	F	F
AT1G16030	1	5504529	5502200	F	F	F	F	F	F	F	F	F	F	F	F	F	F	F	F	T	F	F	F	F	F	F	F	F	F	F	F	F	F	F	F	F	F	F	F	F	F	T	F	F
AT1G16040	1	5504729	5506605	F	F	F	F	F	F	F	F	F	F	F	F	F	F	F	F	T	F	F	F	F	F	F	F	F	F	F	F	F	F	F	F	F	F	F	F	F	F	T	F	F
AT1G16670	1	5697317	5699762	F	F	F	F	F	F	F	F	F	F	F	F	F	F	F	F	F	F	F	F	F	F	F	F	F	F	F	F	F	F	F	F	F	F	T	T	F	F	F	F	F
AT1G16858	1	5767293	5770595	F	F	F	F	F	F	F	F	F	F	F	F	F	F	F	F	F	F	F	F	F	F	F	F	F	F	F	F	F	F	F	F	F	F	T	F	F	F	F	F	F
AT1G16860	1	5767293	5770595	F	F	F	F	F	F	F	F	F	F	F	F	F	F	F	F	F	F	F	F	F	F	F	F	F	F	F	F	F	F	F	F	F	F	T	F	F	F	F	F	F
AT1G16870	1	5773244	5770725	F	F	F	F	F	F	F	F	F	F	F	F	F	F	F	F	F	F	F	F	F	F	F	F	F	F	F	F	F	F	F	F	F	F	T	F	F	F	F	F	F
AT1G16880	1	5773585	5776301	F	F	F	F	F	F	F	F	F	F	F	F	F	F	F	F	F	F	F	F	F	F	F	F	F	F	F	F	F	F	F	F	F	F	T	F	F	F	F	F	F
AT1G16890	1	5778477	5776275	F	F	F	F	F	F	F	F	F	F	F	F	F	T	F	F	F	F	F	F	F	F	F	F	F	F	F	F	F	F	F	F	F	T	T	F	F	F	F	F	F
AT1G16900	1	5782426	5779014	F	F	F	F	F	F	F	F	F	F	F	F	F	T	F	F	F	F	F	F	F	F	F	F	F	F	F	F	F	F	F	F	F	T	T	F	F	F	F	F	F
AT1G17040	1	5824841	5828226	F	F	F	F	F	F	F	F	F	F	F	F	F	F	F	F	F	F	F	F	F	F	F	F	F	F	F	F	F	F	F	F	F	F	T	F	F	F	F	F	F
AT1G17050	1	5829073	5831336	F	F	F	F	F	F	F	F	F	F	F	F	F	F	F	F	F	F	F	F	F	F	F	F	F	F	F	F	F	F	F	F	F	F	T	F	F	F	F	F	F
AT1G17960	1	6183799	6180889	F	F	F	F	F	F	F	F	F	F	F	F	F	F	F	T	F	F	F	F	F	F	F	F	F	F	F	F	F	F	F	F	F	F	F	F	F	F	F	F	F
AT1G18250	1	6278143	6276781	F	F	F	F	F	F	F	F	F	F	F	F	F	F	F	T	F	F	F	F	F	F	F	F	F	F	F	F	F	F	F	F	F	F	F	F	F	T	F	F	F
AT1G18450	1	6348100	6351968	F	F	F	F	F	F	F	F	F	F	F	F	F	F	F	T	F	F	F	F	F	F	F	F	F	F	F	F	F	F	F	F	F	F	F	F	F	T	F	F	F
AT1G18740	1	6463985	6466445	F	F	F	F	F	F	F	F	F	F	F	F	F	F	F	F	F	F	F	F	F	F	F	F	F	F	F	F	T	F	F	F	F	F	F	F	F	F	F	F	F
AT1G18850	1	6506415	6504797	F	F	F	F	F	F	F	F	F	F	F	F	F	F	F	F	F	F	F	F	F	F	F	F	F	F	F	F	F	F	F	F	F	T	F	F	F	F	F	F	F
AT1G19025	1	6568844	6570930	F	F	F	F	F	F	F	F	F	F	F	F	F	F	F	T	F	F	F	F	F	F	F	F	F	F	F	F	F	F	F	F	F	F	F	F	F	T	F	F	F
AT1G19030	1	6571175	6572928	F	F	F	F	F	F	F	F	F	F	F	F	F	F	F	T	F	F	F	F	F	F	F	F	F	F	F	F	F	F	F	F	F	F	F	F	F	T	F	F	F
AT1G19040	1	6576886	6577404	F	F	F	F	F	F	F	F	F	F	F	F	F	F	F	T	F	F	F	F	F	F	F	F	F	F	F	F	F	F	F	F	F	F	F	F	F	T	F	F	F
AT1G19050	1	6579169	6577824	F	F	F	F	F	F	F	F	F	F	F	F	F	F	F	T	F	F	F	F	F	F	F	F	F	F	F	F	F	F	F	F	F	F	F	F	F	T	F	F	F
AT1G19080	1	6584232	6586508	F	F	F	F	F	F	F	F	F	F	F	F	F	F	F	F	F	F	F	F	F	T	F	F	F	F	F	F	F	F	F	F	F	F	F	F	F	F	F	F	F
AT1G19090	1	6590236	6592807	F	F	F	F	F	F	F	F	F	F	F	F	F	F	F	F	F	F	F	F	F	T	F	F	F	F	F	F	F	F	F	F	F	F	F	F	F	F	F	F	F
AT1G19180	1	6622085	6623611	F	F	F	F	F	F	F	F	F	F	F	F	F	F	F	T	F	F	F	F	F	F	F	F	F	F	F	F	F	F	F	F	F	F	F	F	F	F	F	F	F
AT1G20350	1	7043703	7044582	F	F	F	F	F	F	F	F	F	F	F	T	T	F	F	F	F	F	F	F	F	F	F	F	F	F	F	F	F	F	F	F	F	F	F	F	F	F	F	F	F
AT1G20880	1	7265427	7262032	T	F	F	F	F	F	F	F	F	F	F	F	F	F	F	F	F	F	F	F	F	F	F	F	F	F	F	F	F	T	F	F	F	F	F	F	F	F	F	F	F
AT1G20960	1	7310202	7301737	F	F	F	F	F	F	F	F	F	F	F	T	F	F	F	F	F	F	F	F	F	F	F	T	F	F	F	F	F	F	F	F	T	F	F	T	F	F	F	F	F
AT1G21010	1	7346145	7346962	F	F	F	F	F	F	F	F	F	F	F	F	F	F	F	F	F	F	F	F	F	F	F	F	F	F	F	F	F	F	F	F	T	F	F	F	F	F	F	F	F
AT1G21060	1	7371788	7374093	F	F	F	F	F	F	F	T	F	F	F	F	F	F	F	F	F	F	F	F	F	F	F	F	F	F	F	F	F	F	F	F	F	F	F	F	F	F	F	F	F
AT1G21065	1	7374199	7375778	F	F	F	F	F	F	F	T	F	F	F	F	F	F	F	F	F	F	F	F	F	F	F	F	F	F	F	F	F	F	F	F	F	F	F	F	F	F	F	F	F
AT1G21250	1	7439255	7442102	F	F	F	F	F	F	F	F	F	F	F	F	F	F	T	F	F	F	F	F	F	F	F	F	T	F	F	F	F	F	F	F	F	F	F	F	F	F	F	F	F
AT1G21260	1	7442967	7442207	F	F	F	F	F	F	F	F	F	F	F	F	F	F	T	F	F	F	F	F	F	F	F	F	T	F	F	F	F	F	F	F	F	F	F	F	F	F	F	F	F
AT1G22070	1	7789337	7792103	F	F	F	F	F	F	F	T	F	F	F	F	F	F	F	F	F	F	F	F	F	F	F	F	F	F	F	F	F	F	F	F	T	F	F	F	F	F	F	F	F
AT1G22080	1	7795429	7792181	F	F	F	F	F	F	F	T	F	F	F	F	F	F	F	F	F	F	F	F	F	F	F	F	F	F	F	F	F	F	F	F	T	F	F	F	F	F	F	F	F
AT1G22100	1	7800019	7798012	F	F	F	F	F	F	F	T	F	F	F	F	F	F	F	F	F	F	F	F	F	F	F	F	F	F	F	F	F	F	F	F	T	F	F	F	F	F	F	F	F
AT1G22240	1	7853073	7854952	F	F	F	F	F	F	F	F	F	F	F	F	F	F	F	F	F	F	F	F	F	F	F	F	F	F	F	F	F	F	F	T	F	F	F	F	F	F	F	F	F
AT1G22400	1	7906662	7903649	F	F	F	F	F	F	F	F	F	F	F	F	F	F	F	F	F	F	T	F	F	F	F	T	F	F	F	F	F	F	F	F	T	F	F	F	F	F	F	F	F
AT1G22410	1	7912035	7914992	F	F	F	F	F	F	F	F	F	F	F	F	F	F	F	F	F	F	F	F	F	T	F	F	F	F	F	F	F	F	F	F	F	F	F	F	F	F	F	F	F
AT1G22985	1	8135909	8135202	F	F	F	F	F	F	F	T	F	F	F	F	F	F	F	F	F	F	F	F	F	F	F	F	F	F	F	F	F	F	F	F	F	F	F	F	F	F	F	F	F
AT1G22990	1	8139154	8140191	F	F	F	F	F	F	F	T	F	F	F	F	F	F	F	F	F	F	F	F	F	F	F	F	F	F	F	F	F	F	F	F	F	F	F	F	F	F	F	F	F
AT1G23000	1	8143393	8145059	F	F	F	F	F	F	F	T	F	F	F	F	F	F	F	F	F	F	F	F	F	F	F	F	F	F	F	F	F	F	F	F	F	F	F	F	F	F	F	F	F
AT1G23050	1	8168432	8169256	T	F	F	F	F	F	F	F	F	F	F	F	F	F	F	F	F	F	F	F	F	F	F	F	F	F	F	F	F	T	F	F	F	F	F	F	F	F	F	F	F
AT1G23500	1	8339657	8341061	F	F	T	T	F	T	F	F	F	F	F	F	F	F	F	F	F	F	F	F	F	F	F	T	F	F	F	F	F	F	T	F	F	F	F	F	F	F	F	F	F
AT1G23510	1	8342732	8341438	F	F	T	T	F	T	F	F	F	F	F	F	F	F	F	F	F	F	F	F	F	F	F	T	F	F	F	F	F	F	T	F	F	F	F	F	F	F	F	F	F
AT1G23680	1	8377145	8376676	F	F	F	F	F	F	F	F	F	F	F	F	F	F	F	F	T	F	F	F	F	F	F	F	F	F	F	F	F	F	F	F	F	F	F	F	F	F	T	F	F
AT1G23690	1	8378758	8377251	F	F	F	F	F	F	F	F	F	F	F	F	F	F	F	F	T	F	F	F	F	F	F	F	F	F	F	F	F	F	F	F	F	F	F	F	F	F	T	F	F
AT1G24070	1	8519723	8516227	F	F	F	F	F	F	F	F	F	F	F	F	F	F	F	F	F	F	F	F	F	F	F	F	F	F	F	F	F	F	F	F	F	F	F	F	F	F	F	T	F
AT1G24140	1	8537376	8536034	T	F	F	F	F	F	F	F	F	F	F	F	F	F	F	F	F	F	F	F	F	F	F	F	F	F	F	F	F	T	F	F	F	F	F	F	F	F	F	F	F
AT1G26290	1	9097971	9098654	F	F	F	F	F	F	F	F	F	F	F	F	F	F	F	F	F	F	F	F	F	F	F	F	F	F	F	F	F	F	F	F	F	T	F	F	F	F	F	F	F
AT1G26300	1	9099741	9095887	F	F	F	F	F	F	F	F	F	F	F	F	F	F	F	F	F	F	F	F	F	F	F	F	F	F	F	F	F	F	F	F	F	T	F	F	F	F	F	F	F
AT1G27752	1	9662072	9667526	F	F	F	F	F	F	F	F	F	F	F	F	F	F	F	F	F	F	F	F	F	F	F	F	F	F	T	F	F	F	F	F	F	F	F	F	F	F	F	F	F
AT1G27880	1	9708911	9714076	F	F	T	F	F	F	F	F	F	F	F	F	F	F	F	F	F	F	F	F	F	F	F	F	F	F	F	F	F	F	F	F	F	F	F	F	F	F	F	F	F
AT1G27900	1	9720555	9715440	F	F	T	F	F	F	F	F	F	F	F	F	F	F	F	F	F	F	F	F	F	F	F	F	F	F	F	F	F	F	F	F	F	F	F	F	F	F	F	F	F
AT1G28240	1	9872198	9868303	F	F	F	F	F	F	F	F	F	F	F	F	F	F	F	F	F	F	F	F	F	F	F	F	F	F	F	F	F	F	F	F	F	F	F	T	F	F	F	F	F
AT1G29440	1	10305094	10304493	F	F	F	F	F	F	F	T	F	F	F	F	F	F	F	F	F	F	F	F	F	F	F	F	F	F	F	F	F	F	F	F	F	F	F	F	F	F	F	F	F
AT1G29450	1	10306485	10305937	F	F	F	F	F	F	F	T	F	F	F	F	F	F	F	F	F	F	F	F	F	F	F	F	F	F	F	F	F	F	F	F	F	F	F	F	F	F	F	F	F
AT1G31460	1	11263345	11261522	F	F	F	F	F	F	F	F	F	F	F	F	F	F	F	F	F	F	F	F	F	F	F	F	F	T	F	F	F	F	F	F	F	F	F	F	F	F	F	F	F
AT1G31530	1	11282449	11281169	F	F	F	F	F	F	F	F	F	F	F	F	T	F	F	F	F	F	F	F	F	F	T	F	F	F	F	F	F	F	F	F	F	F	F	F	F	F	F	F	F
AT1G32340	1	11666038	11663050	F	F	F	F	F	F	F	F	F	T	F	F	F	F	F	F	F	F	F	F	F	F	F	F	F	F	F	F	F	F	F	F	F	T	F	F	F	F	F	F	F
AT1G32530	1	11762587	11759439	F	F	F	F	F	F	F	F	F	T	F	F	F	F	F	F	F	F	F	F	F	F	F	F	F	F	F	F	F	F	F	F	F	F	F	F	F	F	F	F	F
AT1G32600	1	11794782	11795663	F	F	F	F	F	F	F	F	F	T	F	F	F	F	F	F	F	F	F	F	F	F	F	F	F	F	F	F	F	F	F	F	F	F	F	F	F	F	F	F	F
AT1G32610	1	11797121	11795589	F	F	F	F	F	F	F	F	F	T	F	F	F	F	F	F	F	F	F	F	F	F	F	F	F	F	F	F	F	F	F	F	F	F	F	F	F	F	F	F	F
AT1G33050	1	11971001	11967807	F	F	F	F	F	F	F	F	F	F	F	F	F	F	F	F	F	F	F	F	F	F	F	F	F	F	F	F	F	F	T	F	F	F	F	F	F	F	F	F	F
AT1G33260	1	12064489	12066356	F	F	F	F	F	F	F	F	F	F	F	F	F	F	F	F	F	F	F	F	F	F	F	F	F	F	F	F	F	F	F	F	F	F	F	F	T	F	F	F	F
AT1G33680	1	12203925	12208678	F	F	F	F	F	F	T	F	F	F	F	F	F	F	F	F	F	F	F	F	F	F	F	F	F	F	F	F	F	F	F	F	F	F	F	F	F	F	F	F	F
AT1G33720	1	12223980	12220877	F	F	F	F	F	F	F	F	F	F	F	F	F	F	F	F	F	F	F	F	F	F	F	F	F	F	F	T	F	F	F	F	F	F	F	F	F	F	F	F	F
AT1G33930	1	12323868	12327064	F	F	F	F	F	F	T	F	F	F	F	F	F	F	F	F	F	F	F	F	F	F	F	F	F	F	F	F	F	F	F	F	F	F	F	F	F	F	F	F	F
AT1G33950	1	12339162	12333026	F	F	F	F	F	F	T	F	F	F	F	F	F	F	F	F	F	F	F	F	F	F	F	F	F	F	F	F	F	F	F	F	F	F	F	F	F	F	F	F	F
AT1G33960	1	12346212	12348493	F	F	F	F	F	F	F	F	F	F	F	F	F	F	F	F	F	F	F	F	F	F	F	F	F	F	F	T	F	F	F	F	F	F	F	F	F	F	F	F	F
AT1G34315	1	12516499	12514084	F	F	F	F	F	F	T	F	F	F	F	F	F	F	F	F	F	F	F	F	F	F	F	F	F	F	F	F	F	F	F	F	F	F	F	F	F	F	F	F	F
AT1G34355	1	12536475	12541869	T	F	F	F	F	F	F	F	F	F	F	F	F	F	F	F	F	F	F	F	F	F	F	F	F	F	F	F	F	T	F	F	F	F	F	F	F	F	F	F	F
AT1G34550	1	12652624	12646674	F	F	F	F	F	F	F	F	F	F	F	F	F	F	F	F	F	F	F	T	F	F	F	F	F	F	F	F	F	F	F	F	F	F	F	F	F	F	F	F	F
AT1G35220	1	12908892	12914780	T	F	F	F	F	F	F	F	F	F	F	F	F	F	F	F	F	F	F	F	F	F	F	F	F	F	F	F	F	T	F	F	F	F	F	F	F	F	F	F	F
AT1G35370	1	13000564	13005056	F	F	F	F	F	F	T	F	F	F	F	F	F	F	F	F	F	F	F	F	F	F	F	F	F	F	F	T	F	F	F	F	F	F	F	F	F	F	F	F	F
AT1G35400	1	13018267	13019029	F	F	F	F	F	F	T	F	F	F	F	F	F	F	F	F	F	F	F	F	F	F	F	F	F	F	F	T	F	F	F	F	F	F	F	F	F	F	F	F	F
AT1G35405	1	13023602	13019277	F	F	F	F	F	F	T	F	F	F	F	F	F	F	F	F	F	F	F	F	F	F	F	F	F	F	F	T	F	F	F	F	F	F	F	F	F	F	F	F	F
AT1G35660	1	13192721	13197262	F	T	F	F	F	F	F	F	T	F	F	F	F	F	F	F	F	F	F	F	F	F	F	F	F	F	F	F	T	F	F	F	F	F	F	F	F	F	F	F	F
AT1G36630	1	13848837	13841357	T	F	F	F	F	F	F	F	F	F	F	F	F	F	F	F	F	F	F	F	F	F	F	F	F	F	F	F	F	T	F	F	F	F	F	F	F	F	F	F	F
AT1G36740	1	13912005	13910118	F	F	F	F	F	F	F	F	F	F	F	F	F	F	F	F	F	F	F	F	F	T	F	F	F	F	F	F	F	F	F	F	F	F	F	F	F	F	F	F	F
AT1G40091	1	15011103	15007648	F	F	F	F	F	F	F	F	F	F	F	F	F	F	T	F	F	F	F	F	F	F	F	F	T	F	F	F	F	F	F	F	F	F	F	F	F	F	F	F	F
AT1G42550	1	15979855	15982392	F	T	F	F	F	F	F	F	F	F	F	F	F	F	F	F	F	F	F	F	F	F	F	F	F	F	F	F	F	F	F	F	F	F	F	F	F	F	F	F	F
AT1G42560	1	15985768	15982575	F	T	F	F	F	F	F	F	F	F	F	F	F	F	F	F	F	F	F	F	F	F	F	F	F	F	F	F	F	F	F	F	F	F	F	F	F	F	F	F	F
AT1G43580	1	16415168	16412972	F	F	F	F	F	F	F	F	F	F	F	F	F	F	F	F	F	F	F	F	T	F	F	F	F	F	F	F	F	F	F	F	F	F	F	F	F	F	F	F	F
AT1G47290	1	17338289	17341713	F	F	F	F	F	F	T	F	F	F	F	F	F	F	F	F	F	F	F	F	F	F	F	F	F	F	F	F	F	F	F	F	F	F	F	F	F	F	F	F	F
AT1G47410	1	17397205	17398113	F	F	F	F	F	F	F	F	F	F	F	F	F	F	F	F	F	F	F	F	F	F	F	F	F	F	F	F	F	F	F	F	F	F	F	F	T	F	F	F	F
AT1G47420	1	17399695	17397958	F	F	F	F	F	F	F	F	F	F	F	F	F	F	F	F	F	F	F	F	F	F	F	F	F	F	F	F	F	F	F	F	F	F	F	F	T	F	F	F	F
AT1G47430	1	17399942	17400631	F	F	F	F	F	F	F	F	F	F	F	F	F	F	F	F	F	F	F	F	F	F	F	F	F	F	F	F	F	F	F	F	F	F	F	F	T	F	F	F	F
AT1G47740	1	17568951	17571737	F	F	F	F	F	F	F	F	F	F	F	F	F	F	F	F	F	F	F	F	F	F	F	F	F	F	F	T	F	F	F	F	F	F	F	F	F	F	F	F	F
AT1G47750	1	17572599	17571696	F	F	F	F	F	F	F	F	F	F	F	F	F	F	F	F	F	F	F	F	F	F	F	F	F	F	F	T	F	F	F	F	F	F	F	F	F	F	F	F	F
AT1G48930	1	18108329	18105311	F	F	F	F	F	F	F	F	F	F	F	F	F	F	F	F	F	F	F	F	F	F	F	F	F	T	F	F	F	F	F	F	F	F	F	F	F	F	F	F	F
AT1G49890	1	18473743	18477491	F	F	F	F	F	F	F	F	F	F	F	F	F	F	T	F	F	F	F	F	F	F	F	F	F	F	F	F	F	F	F	F	F	F	F	F	F	F	F	F	F
AT1G49900	1	18481311	18477576	F	F	F	F	F	F	F	F	F	F	F	F	F	F	T	F	F	F	F	F	F	F	F	F	T	F	F	F	F	F	F	F	F	F	F	F	F	F	F	F	F
AT1G49920	1	18487901	18485442	F	F	F	F	F	F	F	F	F	F	F	F	F	F	F	F	F	F	F	F	T	F	F	F	F	F	F	F	F	F	F	F	F	F	F	F	F	F	F	F	F
AT1G50260	1	18625358	18621261	F	F	F	F	F	F	F	F	F	F	F	T	F	F	T	F	F	F	F	F	F	F	F	T	F	F	F	F	F	F	F	F	F	F	F	F	F	F	F	F	F
AT1G50360	1	18653415	18661044	F	F	F	T	F	T	F	F	F	F	F	F	F	F	F	F	F	F	F	F	F	F	F	F	F	F	F	F	F	F	F	F	F	F	F	F	F	F	F	F	F
AT1G50370	1	18662315	18665642	F	F	F	F	F	F	F	F	F	F	F	F	F	F	F	F	F	F	F	F	F	F	F	F	F	F	F	F	F	F	F	F	F	F	F	T	F	F	F	F	F
AT1G50680	1	18782282	18781269	F	F	F	F	F	F	F	F	F	F	F	F	F	F	T	F	F	F	F	F	F	F	F	F	F	F	F	F	F	F	F	F	F	F	F	F	F	F	F	F	F
AT1G50970	1	18899991	18903936	F	F	F	F	F	F	F	F	F	F	F	F	F	F	T	F	F	F	F	F	F	F	F	F	F	F	T	F	F	F	F	F	F	F	F	F	F	F	F	F	F
AT1G52610	1	19603071	19600264	F	F	F	F	F	F	F	F	F	F	F	F	F	F	F	F	F	F	F	F	F	F	F	F	F	F	F	F	F	F	F	F	F	F	F	F	F	F	F	T	F
AT1G52680	1	19622689	19621811	F	F	F	F	F	F	F	F	F	F	F	F	F	F	F	F	F	F	F	F	F	F	F	F	F	F	F	F	F	F	F	F	F	F	F	F	F	F	F	T	F
AT1G52690	1	19623413	19625202	F	F	F	F	F	F	F	F	F	F	F	F	F	F	F	F	F	F	F	F	F	F	F	F	F	F	F	F	F	F	F	F	F	F	F	F	F	F	F	T	F
AT1G53366	1	19913645	19913508	F	F	F	F	T	F	F	F	F	F	F	F	F	F	F	F	F	F	F	F	F	F	F	F	F	F	F	F	F	F	F	F	F	F	F	F	F	F	F	F	F
AT1G53370	1	19914184	19915314	F	F	F	F	T	F	F	F	F	F	F	F	F	F	F	F	F	F	F	F	F	F	F	F	F	F	F	F	F	F	F	F	F	F	F	F	F	F	F	F	F
AT1G53850	1	20109683	20107621	F	F	F	F	F	F	F	F	F	T	F	F	F	F	F	F	F	F	F	F	F	F	F	F	F	F	F	F	F	F	F	F	F	F	F	F	F	F	F	F	F
AT1G53860	1	20113179	20110775	F	F	F	F	F	F	F	F	F	T	F	F	F	F	F	F	F	F	F	F	F	F	F	F	F	F	F	F	F	F	F	F	F	F	F	F	F	F	F	F	F
AT1G54180	1	20231364	20233904	F	F	F	F	F	F	F	F	F	T	F	F	F	T	F	F	F	F	F	F	F	F	F	F	F	F	F	F	F	F	F	F	F	F	F	F	F	F	F	F	F
AT1G54920	1	20474420	20478825	F	F	F	F	F	F	F	F	F	F	F	F	F	F	F	T	F	F	F	F	F	F	F	F	F	F	F	F	F	F	F	F	F	F	F	F	F	F	F	F	F
AT1G55510	1	20726968	20729334	F	F	F	F	T	F	F	F	F	F	F	F	F	F	F	F	F	F	F	F	F	F	F	F	F	F	F	F	F	F	F	F	F	F	F	F	F	F	F	F	F
AT1G55520	1	20731757	20729392	F	F	F	F	T	F	F	F	F	F	F	F	F	F	F	F	F	F	F	F	F	F	F	F	F	F	F	F	F	F	F	F	F	F	F	F	F	F	F	F	F
AT1G55525	1	20732411	20731995	F	F	F	F	T	F	F	F	F	F	F	F	F	F	F	F	F	F	F	F	F	F	F	F	F	F	F	F	F	F	F	F	F	F	F	F	F	F	F	F	F
AT1G60370	1	22248628	22249479	F	F	F	F	F	F	F	F	F	F	F	F	F	F	F	F	F	F	F	F	F	F	F	F	F	F	F	F	F	F	F	F	F	F	F	F	F	F	F	T	F
AT1G60380	1	22251076	22250120	F	F	F	F	F	F	F	F	F	F	F	F	F	F	F	F	F	F	F	F	F	F	F	F	F	F	F	F	F	F	F	F	F	F	F	F	F	F	F	T	F
AT1G60390	1	22253301	22251139	F	F	F	F	F	F	F	F	F	F	F	F	F	F	F	F	F	F	F	F	F	F	F	F	F	F	F	F	F	F	F	F	F	F	F	F	F	F	F	T	F
AT1G61140	1	22544515	22538382	F	F	F	F	F	F	F	F	F	F	F	F	F	F	F	F	F	F	F	F	F	F	F	F	F	T	F	F	F	F	F	F	F	F	F	F	F	F	F	F	F
AT1G61215	1	22576310	22579192	F	F	F	F	F	F	F	F	F	F	F	F	F	F	F	F	F	F	F	F	F	F	F	F	F	F	F	F	F	F	F	F	F	F	F	F	F	T	F	F	F
AT1G61350	1	22637547	22639559	F	F	F	F	F	F	F	F	F	T	F	F	F	F	F	F	F	F	F	F	F	F	F	F	F	F	F	F	F	F	F	F	F	F	F	F	F	F	F	F	F
AT1G61795	1	22823297	22824694	F	F	F	F	F	F	F	F	F	F	F	F	T	F	F	F	F	F	F	F	F	F	T	F	F	F	F	F	F	F	F	F	F	F	F	F	F	F	F	F	F
AT1G62150	1	22975429	22973694	F	F	F	F	F	F	F	F	F	F	F	F	F	F	F	F	T	F	F	F	F	F	F	F	F	F	F	F	F	F	F	F	F	F	F	F	F	F	T	F	F
AT1G63440	1	23531320	23534774	F	F	F	T	F	T	F	F	F	F	F	F	T	F	F	F	F	F	F	F	F	T	T	F	F	F	F	F	F	F	T	F	F	F	F	F	F	F	F	F	F
AT1G64380	1	23895836	23894309	F	F	F	F	F	F	F	F	F	F	F	F	F	T	F	F	F	F	F	F	F	F	F	F	F	F	F	F	F	F	F	F	F	T	T	F	F	F	F	F	F
AT1G64820	1	24092268	24094221	F	F	F	F	F	F	F	F	F	F	F	F	F	F	F	F	F	F	F	F	F	F	F	F	F	F	F	F	F	F	F	T	F	F	F	F	F	F	F	F	F
AT1G64830	1	24096229	24094934	F	F	F	F	F	F	F	F	F	F	F	F	F	F	F	F	F	F	F	F	F	F	F	F	F	F	F	F	F	F	F	T	F	F	F	F	F	F	F	F	F
AT1G67300	1	25200752	25197367	F	F	F	F	F	F	F	F	F	F	F	F	F	F	F	F	F	F	F	F	F	F	F	F	F	F	F	F	F	F	F	F	F	F	F	F	F	T	F	F	F
AT1G67560	1	25323562	25327927	F	F	F	F	F	F	F	F	F	F	F	T	F	F	F	F	F	F	F	F	F	F	F	F	T	F	T	F	F	F	F	F	F	F	F	F	F	F	F	F	F
AT1G67580	1	25335042	25330947	F	F	F	F	F	F	F	F	F	F	F	T	F	F	F	F	F	F	F	F	F	F	F	F	F	F	F	F	F	F	F	F	F	F	F	F	F	F	F	F	F
AT1G67730	1	25395123	25397273	F	F	F	F	F	F	F	F	F	F	F	F	F	F	F	F	F	F	F	F	F	F	F	F	F	F	F	F	F	F	F	F	F	F	F	F	T	F	F	F	F
AT1G67840	1	25437765	25440738	F	F	F	F	F	F	F	F	F	F	F	F	F	T	F	F	F	F	F	F	F	F	F	F	F	F	F	F	F	F	F	F	F	T	T	F	F	F	F	F	F
AT1G68020	1	25500953	25504037	F	F	F	F	F	F	F	F	F	F	F	F	F	F	F	F	F	F	F	F	F	F	F	F	F	F	F	F	F	F	F	F	F	F	F	F	F	F	F	T	F
AT1G68190	1	25562909	25564875	F	F	F	F	F	F	F	F	F	F	F	F	F	F	F	F	F	F	F	F	F	F	F	F	F	F	F	F	F	F	F	F	F	F	T	F	F	F	F	F	F
AT1G68320	1	25607505	25608759	F	F	F	F	F	F	F	F	F	F	F	T	F	F	F	F	F	F	F	F	F	F	F	F	F	F	F	F	F	F	F	F	F	F	F	F	F	F	F	F	F
AT1G68330	1	25614586	25615865	F	F	F	F	F	F	F	F	F	F	F	T	T	F	T	F	F	F	F	F	F	F	T	T	T	F	T	F	F	F	F	F	F	F	F	F	F	F	F	F	F
AT1G68340	1	25619066	25617860	F	F	F	F	F	F	F	F	F	F	F	T	F	F	T	F	F	F	F	F	F	F	F	F	T	F	T	F	F	F	F	F	F	F	F	F	F	F	F	F	F
AT1G68380	1	25641125	25639501	F	F	F	F	F	F	F	F	F	F	F	T	F	F	T	F	F	F	F	F	F	F	F	T	T	F	T	F	F	F	F	F	F	F	F	F	F	F	F	F	F
AT1G68390	1	25646397	25649270	F	F	F	F	F	F	F	F	F	F	F	T	T	F	F	F	F	F	F	F	F	F	T	F	F	F	T	F	F	F	F	F	F	F	F	F	F	F	F	F	F
AT1G68760	1	25832705	25833476	F	F	F	F	F	F	F	F	F	F	F	F	F	F	T	F	F	F	F	F	F	F	F	F	T	F	T	F	F	F	F	F	F	F	F	F	F	F	F	F	F
AT1G68765	1	25834150	25833615	F	F	F	F	F	F	F	F	F	F	F	F	F	F	F	F	F	F	F	F	F	F	F	F	T	F	T	F	F	F	F	F	F	F	F	F	F	F	F	F	F
AT1G68770	1	25833317	25833388	F	F	F	F	F	F	F	F	F	F	F	F	F	F	F	F	F	F	F	F	F	F	F	F	T	F	T	F	F	F	F	F	F	F	F	F	F	F	F	F	F
AT1G68790	1	25842982	25838372	F	F	F	F	F	F	F	F	F	F	F	F	F	F	T	F	F	F	F	F	F	F	F	F	T	F	T	F	F	F	F	F	F	F	F	F	F	F	F	F	F
AT1G69070	1	25975052	25970975	F	F	F	F	F	F	F	F	F	F	F	T	F	F	T	F	F	F	F	F	F	F	F	F	F	F	T	F	F	F	F	F	F	F	F	F	F	F	F	F	F
AT1G69295	1	26056230	26053860	F	F	F	F	F	F	F	F	F	F	F	F	F	F	F	T	F	F	F	F	F	F	F	F	F	F	F	F	F	F	F	F	F	F	F	F	F	T	F	F	F
AT1G69310	1	26061768	26057971	F	F	F	F	F	F	F	F	F	F	F	F	F	F	F	F	F	F	F	F	F	F	F	F	F	F	F	F	F	F	F	F	F	F	F	F	F	T	F	F	F
AT1G71180	1	26835997	26837371	F	F	F	F	F	F	F	F	F	F	T	F	F	F	F	F	F	F	F	F	F	F	F	F	F	F	F	F	F	F	F	F	F	F	F	F	F	F	F	F	F
AT1G71190	1	26838694	26837068	F	F	F	F	F	F	F	F	F	F	T	F	F	F	F	F	F	F	F	F	F	F	F	F	F	F	F	F	F	F	F	F	F	F	F	F	F	F	F	F	F
AT1G71250	1	26863780	26865388	F	F	F	F	F	F	F	F	F	F	T	F	F	F	F	F	F	F	F	F	F	F	F	F	F	F	F	F	F	F	F	F	F	F	F	F	F	F	F	F	F
AT1G71260	1	26867084	26865319	F	F	F	F	F	F	F	F	F	F	T	F	F	F	F	F	F	F	F	F	F	F	F	F	F	F	F	F	F	F	F	F	F	F	F	F	F	F	F	F	F
AT1G71270	1	26867249	26873677	F	F	F	F	F	F	F	F	F	F	T	F	F	F	F	F	F	F	F	F	F	F	F	F	F	F	F	F	F	F	F	F	F	F	F	F	F	F	F	F	F
AT1G71380	1	26905451	26903446	F	F	F	F	F	F	F	F	F	F	T	F	F	F	F	F	F	F	F	F	F	F	F	F	F	F	F	F	F	F	F	F	F	F	F	F	F	F	F	F	F
AT1G71460	1	26933978	26931646	F	F	F	F	F	F	F	F	F	F	T	F	F	F	F	F	F	F	F	F	F	F	F	F	F	F	F	F	F	F	F	F	F	F	F	F	F	F	F	F	F
AT1G71940	1	27082193	27083892	F	F	F	F	F	F	F	F	F	F	T	F	F	F	F	F	F	F	F	F	F	F	F	F	F	F	F	F	F	F	F	F	F	F	F	F	F	F	F	F	F
AT1G71950	1	27085275	27083846	F	F	F	F	F	F	F	F	F	F	T	F	F	F	F	F	F	F	F	F	F	F	F	F	F	F	F	F	F	F	F	F	F	F	F	F	F	F	F	F	F
AT1G71960	1	27091910	27086056	F	F	F	F	F	F	F	F	F	F	T	F	F	F	F	F	F	F	F	F	F	F	F	F	F	F	F	F	F	F	F	F	F	F	F	F	F	F	F	F	F
AT1G72010	1	27111229	27112937	F	F	F	F	F	F	F	F	F	F	T	F	F	F	F	F	F	F	F	F	F	F	F	F	F	F	F	F	F	F	F	F	F	F	F	F	F	F	F	F	F
AT1G72710	1	27375933	27380246	F	F	F	F	F	F	F	F	F	F	T	F	F	F	F	F	F	F	F	F	F	F	F	F	F	F	F	F	F	F	F	F	F	F	F	F	F	F	F	F	F
AT1G72720	1	27381057	27380417	F	F	F	F	F	F	F	F	F	F	T	F	F	F	F	F	F	F	F	F	F	F	F	F	F	F	F	F	F	F	F	F	F	F	F	F	F	F	F	F	F
AT1G73740	1	27737940	27739850	F	F	F	F	F	F	F	F	F	F	F	F	F	F	F	F	F	F	F	F	F	F	F	F	F	F	F	F	F	F	F	F	F	F	F	T	F	F	F	F	F
AT1G73750	1	27740291	27742740	F	F	F	F	F	F	F	F	F	F	F	F	F	F	F	F	F	F	F	F	F	F	F	F	F	F	F	F	F	F	F	F	F	F	F	T	F	F	F	F	F
AT1G73760	1	27744868	27742829	F	F	F	F	F	F	F	F	F	F	F	F	F	F	F	F	F	F	F	F	F	F	F	F	F	F	F	F	F	F	F	F	F	F	F	T	F	F	F	F	F
AT1G73820	1	27760872	27759173	F	F	F	F	F	F	F	F	F	F	F	F	F	F	F	F	F	F	F	F	F	F	F	F	F	F	F	F	F	F	F	F	F	F	F	T	F	F	F	F	F
AT1G74750	1	28090461	28093028	F	F	F	F	F	F	F	F	F	F	F	F	F	F	F	F	F	F	F	F	F	F	F	F	F	F	F	F	F	F	F	F	F	F	T	F	F	F	F	F	F
AT1G75080	1	28189165	28191736	F	F	F	F	F	F	F	F	F	F	F	F	F	F	F	F	F	T	F	F	F	F	F	F	F	F	F	F	F	F	F	F	F	F	F	F	F	F	F	F	F
AT1G75090	1	28193386	28191108	F	F	F	F	F	F	F	F	F	F	F	F	F	F	F	F	F	T	F	F	F	F	F	F	F	F	F	F	F	F	F	F	F	F	F	F	F	F	F	F	F
AT1G75500	1	28343902	28341446	F	F	F	F	F	F	F	F	F	F	F	F	F	F	F	F	F	F	F	F	T	F	F	F	F	F	F	F	F	F	F	F	F	F	F	F	F	F	F	F	F
AT1G75730	1	28443328	28439367	F	F	F	F	F	F	F	F	F	F	F	F	F	F	F	F	F	F	F	F	F	F	F	F	F	F	F	F	F	F	F	F	F	F	F	F	F	F	F	F	T
AT1G75980	1	28527998	28526215	F	F	F	F	F	F	F	F	F	F	F	F	F	F	F	F	F	F	F	F	F	F	F	F	F	F	F	F	F	F	F	F	F	F	F	T	F	F	F	F	F
AT1G75990	1	28530437	28528154	F	F	F	F	F	F	F	F	F	F	F	F	F	F	F	F	F	F	F	F	F	F	F	F	F	F	F	F	F	F	F	F	F	F	F	T	F	F	F	F	F
AT1G77095	1	28970261	28968910	F	F	F	F	F	F	F	F	F	F	F	F	F	F	F	F	F	F	F	F	F	F	F	F	F	F	F	F	F	F	F	F	F	F	F	F	T	F	F	F	F
AT1G78070	1	29359925	29363883	F	F	F	F	F	F	F	F	F	F	F	F	F	F	F	F	F	F	F	F	F	F	F	F	F	T	F	F	F	F	F	F	F	F	F	F	F	F	F	F	F
AT1G80790	1	30364615	30368199	F	F	T	F	F	F	F	F	F	F	F	F	F	F	F	F	F	F	F	F	F	F	F	F	F	F	F	F	F	F	T	F	F	F	F	F	F	F	F	F	F
AT2G01150	2	100648	101494	F	F	F	F	F	F	F	F	F	F	F	F	F	F	F	F	F	F	F	F	F	F	F	F	F	F	F	F	T	F	F	F	F	F	F	F	F	F	F	F	F
AT2G01755	2	332780	332193	F	F	F	F	F	F	F	F	F	F	F	F	F	F	F	T	F	F	F	F	F	F	F	F	F	F	F	F	F	F	F	F	F	F	F	F	F	F	F	F	F
AT2G01760	2	332966	334695	F	F	F	F	F	F	F	F	F	F	F	F	F	F	F	T	F	F	F	F	F	F	F	F	F	F	F	F	F	F	F	F	F	F	F	F	F	F	F	F	F
AT2G04038	2	1331916	1332416	F	F	F	F	F	F	F	F	F	F	F	F	T	F	F	F	F	F	F	F	F	F	T	F	F	F	F	F	F	F	F	F	F	F	F	F	F	F	F	F	F
AT2G04039	2	1333259	1334563	F	F	F	F	F	F	F	F	F	F	F	F	T	F	F	F	F	F	F	F	F	F	T	F	F	F	F	F	F	F	F	F	F	F	F	F	F	F	F	F	F
AT2G04680	2	1640137	1642206	F	F	F	F	F	F	F	F	F	F	F	F	F	F	F	F	F	T	F	F	F	F	F	F	F	F	F	F	F	F	F	F	F	F	F	F	F	F	F	F	F
AT2G05420	2	1983898	1985338	F	F	F	F	F	F	F	F	F	F	F	F	F	F	F	F	F	F	F	F	F	F	F	F	F	F	F	F	F	F	F	F	F	F	F	F	T	F	F	F	F
AT2G07200	2	2989202	2990142	F	F	F	F	F	F	F	F	F	F	F	F	F	F	F	F	T	F	F	F	F	F	F	F	F	F	F	F	F	F	F	F	F	F	F	F	F	F	F	F	F
AT2G07210	2	2992099	2990395	F	F	F	F	F	F	F	F	F	F	F	F	F	F	F	F	F	F	F	F	F	F	F	F	F	F	F	F	F	F	F	F	F	F	F	F	F	F	T	F	F
AT2G10253	2	3935063	3935896	F	F	F	F	F	F	F	F	F	F	F	F	F	F	F	F	T	F	F	F	F	F	F	F	F	F	F	F	F	F	F	F	F	F	F	F	F	F	F	F	F
AT2G10260	2	3945226	3948281	F	F	F	F	F	F	F	F	F	F	F	F	F	F	F	F	T	F	F	F	F	F	F	F	F	F	F	F	F	F	F	F	F	F	F	F	F	F	T	F	F
AT2G10300	2	3966497	3969151	F	F	F	F	F	F	F	F	F	F	F	F	F	F	F	F	T	F	F	F	F	F	F	F	F	F	F	F	F	F	F	F	F	F	F	F	F	F	T	F	F
AT2G10330	2	3990866	3985044	F	F	F	F	F	F	F	F	F	F	F	F	F	F	F	F	T	F	F	F	F	F	F	F	F	F	F	F	F	F	F	F	F	F	F	F	F	F	T	F	F
AT2G10530	2	4074345	4072790	F	F	F	F	F	F	F	F	F	T	F	F	F	F	F	F	F	F	F	F	F	F	F	F	F	F	F	F	F	F	F	F	F	F	F	F	F	F	F	F	F
AT2G12325	2	4953317	4954034	F	F	F	T	F	T	F	F	F	F	F	F	F	F	F	F	F	F	F	F	F	F	F	F	F	F	F	F	F	F	T	F	F	F	F	F	F	F	F	F	F
AT2G12340	2	4979187	4974210	F	F	F	T	F	T	F	F	F	F	F	F	F	F	F	F	F	F	F	F	F	F	F	F	F	F	F	F	F	F	T	F	F	F	F	F	F	F	F	F	F
AT2G14835	2	6373970	6378116	F	F	F	F	F	F	F	T	F	F	F	F	F	F	F	F	F	F	F	F	F	F	F	F	F	F	F	F	F	F	F	F	F	F	F	F	F	F	F	F	F
AT2G15930	2	6949060	6948672	F	F	F	F	F	F	F	F	F	F	F	F	F	F	F	F	F	F	T	F	F	F	F	F	F	F	F	F	F	F	F	F	F	F	F	F	F	F	F	F	F
AT2G16440	2	7137767	7133439	F	F	F	F	F	F	F	F	F	F	F	F	F	F	T	F	F	F	F	F	F	F	F	F	F	F	F	F	F	F	F	F	F	F	F	F	F	F	F	F	F
AT2G16450	2	7139885	7138602	F	F	F	F	F	F	F	F	F	F	F	F	F	F	T	F	F	F	F	F	F	F	F	F	F	F	F	F	F	F	F	F	F	F	F	F	F	F	F	F	F
AT2G16640	2	7222635	7218194	F	F	F	F	F	F	F	F	F	T	F	F	F	T	F	F	F	F	F	F	F	F	F	F	F	F	F	F	F	F	F	F	F	F	F	F	F	F	F	F	F
AT2G16650	2	7225477	7222901	F	F	F	F	F	F	F	F	F	F	F	F	F	T	F	F	F	F	F	F	F	F	F	F	F	F	F	F	F	F	F	F	F	F	F	F	F	F	F	F	F
AT2G16710	2	7255220	7257373	F	F	F	F	F	F	F	F	F	F	F	F	F	F	F	T	F	F	F	F	F	F	F	F	F	F	F	F	F	F	F	F	F	F	F	F	F	F	F	F	F
AT2G17240	2	7505212	7506288	F	F	F	F	F	F	F	F	T	F	F	F	F	F	F	F	F	F	F	F	F	F	F	F	F	F	F	F	F	F	F	F	F	F	F	F	F	F	F	F	F
AT2G17250	2	7506559	7510207	F	F	F	F	F	F	F	F	T	F	F	F	F	F	F	F	F	F	F	F	F	F	F	F	F	F	F	F	F	F	F	F	F	F	F	F	F	F	F	F	F
AT2G17260	2	7511838	7515476	F	F	F	F	F	F	F	F	F	F	F	F	F	F	F	F	F	T	F	F	F	F	F	F	F	F	F	F	F	F	F	F	F	F	F	F	T	F	F	F	F
AT2G18060	2	7857385	7855481	F	F	T	F	F	F	F	F	F	F	F	F	F	F	F	F	F	F	F	F	F	F	F	F	F	F	F	F	F	F	F	F	F	F	F	F	F	F	F	F	F
AT2G18080	2	7864598	7866797	F	F	T	T	F	T	F	F	F	F	F	F	F	F	F	F	F	F	F	F	F	F	F	F	F	F	F	F	F	F	F	F	F	F	F	F	F	F	F	F	F
AT2G18230	2	7941411	7939005	F	F	T	F	F	F	F	F	F	F	F	F	F	F	F	F	F	F	F	F	F	F	F	F	F	F	F	F	F	F	F	F	F	F	F	F	F	F	F	F	F
AT2G18245	2	7944364	7946682	F	F	F	F	F	F	F	F	T	F	F	F	F	F	F	F	F	F	F	F	F	F	F	F	F	F	F	F	F	F	F	F	F	F	F	F	F	F	F	F	F
AT2G18250	2	7946989	7948760	F	F	F	F	F	F	F	F	T	F	F	F	F	F	F	F	F	F	F	F	F	F	F	F	F	F	F	F	F	F	F	F	F	F	F	F	F	F	F	F	F
AT2G18750	2	8132600	8135703	F	F	F	F	F	F	F	F	F	F	F	F	F	F	F	F	F	F	F	F	F	F	F	F	F	T	F	F	F	F	F	F	F	F	F	F	F	F	F	F	F
AT2G18900	2	8199571	8195339	F	F	T	T	F	T	F	F	F	F	F	F	F	F	F	F	F	F	F	F	F	F	F	F	F	F	F	F	F	F	T	F	F	F	F	F	F	F	F	F	F
AT2G18910	2	8201420	8199790	F	F	F	T	F	T	F	F	F	F	F	F	F	F	F	F	F	F	F	F	F	F	F	F	F	F	F	F	F	F	T	F	F	F	F	F	F	F	F	F	F
AT2G19230	2	8355513	8351841	F	F	F	F	F	F	F	F	F	F	F	F	F	F	F	F	F	F	F	T	F	F	F	F	F	F	F	F	F	F	F	F	F	F	F	F	F	F	F	F	F
AT2G19280	2	8369517	8373226	F	F	F	F	F	F	F	F	F	F	F	F	F	F	F	F	F	F	F	T	F	F	F	F	F	F	F	F	F	F	F	F	F	F	F	F	F	F	F	F	F
AT2G19290	2	8374104	8373001	F	F	F	F	F	F	F	F	F	F	F	F	F	F	F	F	F	F	F	T	F	F	F	F	F	F	F	F	F	F	F	F	F	F	F	F	F	F	F	F	F
AT2G19300	2	8375301	8375122	F	F	F	F	F	F	F	F	F	F	F	F	F	F	F	F	F	F	F	T	F	F	F	F	F	F	F	F	F	F	F	F	F	F	F	F	F	F	F	F	F
AT2G19670	2	8508263	8506168	F	F	F	F	F	F	F	F	F	F	F	F	F	F	F	F	F	F	F	F	F	F	F	F	F	F	F	F	F	F	F	F	F	T	F	F	F	F	F	F	F
AT2G19680	2	8508407	8509913	F	F	F	F	F	F	F	F	F	F	F	F	F	F	F	F	F	F	F	F	F	F	F	F	F	F	F	F	F	F	F	F	F	T	F	F	F	F	F	F	F
AT2G19840	2	8573604	8569577	F	F	F	F	F	F	F	F	F	F	F	F	F	F	F	F	F	F	F	F	F	F	F	F	F	F	F	F	F	F	F	F	F	F	F	T	F	F	F	F	F
AT2G19870	2	8582960	8585029	F	F	F	F	F	F	F	F	F	F	F	F	F	F	F	F	F	F	F	F	F	F	F	F	F	F	F	F	T	F	F	F	F	F	F	F	F	F	F	F	F
AT2G19890	2	8594326	8596719	F	F	F	F	F	F	F	F	F	F	T	F	F	F	F	F	F	F	F	F	F	F	F	F	F	F	F	F	F	F	F	F	F	F	F	F	F	F	F	F	F
AT2G20000	2	8644381	8639159	F	F	F	F	F	F	F	T	F	F	F	F	F	F	F	F	F	F	F	F	F	F	F	F	F	F	F	F	F	F	F	F	F	F	F	F	F	F	F	F	F
AT2G20010	2	8648637	8644828	F	F	F	F	F	F	F	T	F	F	F	F	F	F	F	F	F	F	F	F	F	F	F	F	F	F	F	F	F	F	F	F	F	F	F	F	F	F	F	F	F
AT2G20020	2	8651467	8654272	F	F	F	F	F	F	F	T	F	F	F	F	F	F	F	F	F	F	F	F	F	F	F	F	F	F	F	F	F	F	F	F	F	F	F	F	F	F	F	F	F
AT2G20030	2	8654894	8656066	F	F	F	F	F	F	F	T	F	F	F	F	F	F	F	F	F	F	F	F	F	F	F	F	F	F	F	F	F	F	F	F	F	F	F	F	F	F	F	F	F
AT2G20050	2	8661274	8656515	F	F	F	F	F	F	F	T	F	F	F	F	F	F	F	F	F	F	F	F	F	F	F	F	F	F	F	F	F	F	F	F	F	F	F	F	F	F	F	F	F
AT2G20060	2	8666124	8668570	F	F	F	F	F	F	F	T	F	F	F	F	F	F	F	F	F	F	F	F	F	F	F	F	F	F	F	F	F	F	F	F	F	F	F	F	F	F	F	F	F
AT2G20070	2	8669119	8669695	F	F	F	F	F	F	F	T	F	F	F	F	F	F	F	F	F	F	F	F	F	F	F	F	F	F	F	F	F	F	F	F	F	F	F	F	F	F	F	F	F
AT2G20080	2	8672107	8670011	F	F	F	F	F	F	F	T	F	F	F	F	F	F	F	F	F	F	F	F	F	F	F	F	F	F	F	F	F	F	F	F	F	F	F	F	F	F	F	F	F
AT2G20110	2	8691577	8694299	F	F	F	F	F	F	F	T	F	F	F	F	F	F	F	F	F	F	F	F	F	F	F	F	F	F	F	F	F	F	F	F	F	F	F	F	F	F	F	F	F
AT2G20290	2	8758959	8750356	F	F	F	F	F	F	F	F	F	F	F	F	F	F	T	T	F	F	F	F	F	F	F	F	F	F	F	F	F	F	F	F	F	F	F	F	F	T	F	F	F
AT2G21410	2	9169700	9175532	F	F	F	F	F	F	F	F	F	F	F	T	F	F	T	F	F	F	F	F	F	F	F	F	T	F	T	F	F	F	F	F	F	F	F	F	F	F	F	F	F
AT2G21420	2	9176793	9178826	F	F	F	F	F	F	F	F	F	F	F	F	F	F	F	T	F	F	F	F	F	F	F	F	F	F	F	F	F	F	F	F	F	F	F	F	F	T	F	F	F
AT2G21430	2	9180419	9178965	F	F	F	F	F	F	F	F	F	F	F	F	F	F	F	T	F	F	F	F	F	F	F	F	F	F	F	F	F	F	F	F	F	F	F	F	F	T	F	F	F
AT2G21440	2	9186246	9180640	F	F	F	F	F	F	F	F	F	F	F	F	F	F	F	F	F	F	F	F	F	F	F	F	F	F	F	F	F	F	F	F	F	F	F	F	F	T	F	F	F
AT2G23160	2	9869550	9870824	F	F	F	F	F	F	F	F	F	F	F	F	F	F	F	F	F	F	T	F	F	F	F	T	F	F	F	F	F	F	F	F	T	F	F	F	F	F	F	F	F
AT2G24710	2	10527628	10523959	F	F	F	F	F	F	F	F	F	F	F	F	F	F	F	F	F	F	F	T	F	F	F	F	F	F	F	F	F	F	F	F	F	F	F	F	F	F	F	F	F
AT2G24720	2	10532919	10529862	F	F	F	F	F	F	F	F	F	F	F	F	F	F	F	F	F	F	F	T	F	F	F	F	F	F	F	F	F	F	F	F	F	F	F	F	F	F	F	F	F
AT2G25020	2	10646168	10649329	F	F	F	F	F	F	F	T	F	F	F	F	F	F	F	F	F	F	F	F	F	F	F	F	F	F	F	F	F	F	F	F	F	F	F	F	F	F	F	F	F
AT2G25025	2	10651640	10652068	F	F	F	F	F	F	F	T	F	F	F	F	F	F	F	F	F	F	F	F	F	F	F	F	F	F	F	F	F	F	F	F	F	F	F	F	F	F	F	F	F
AT2G25100	2	10689077	10686603	F	F	F	F	F	F	F	F	F	F	F	F	T	F	F	F	F	F	F	F	F	F	T	F	F	F	F	F	F	F	F	F	F	F	F	F	F	F	F	F	F
AT2G25160	2	10718319	10716143	F	F	F	F	T	F	F	F	F	F	F	F	F	F	F	F	F	F	F	F	F	F	F	F	F	F	F	F	F	F	F	F	F	F	F	F	F	F	F	F	F
AT2G25170	2	10720886	10731065	F	F	F	F	F	F	F	F	F	F	F	F	F	F	F	F	F	F	F	F	F	F	F	F	F	F	F	F	F	F	F	F	F	F	F	T	F	F	F	F	F
AT2G25430	2	10829449	10831995	F	F	T	T	F	T	F	F	F	F	F	F	F	F	F	F	F	F	F	F	F	F	F	F	F	F	F	F	F	F	T	F	T	F	F	F	F	F	F	F	F
AT2G26200	2	11159804	11163544	F	F	F	F	F	F	F	F	F	F	F	T	F	F	F	F	F	F	T	F	F	F	F	T	F	F	F	F	F	F	F	F	F	F	F	F	F	F	F	F	F
AT2G26210	2	11164196	11166370	F	F	F	F	F	F	F	F	F	F	F	F	F	F	F	F	F	F	F	F	F	F	F	T	F	F	F	F	F	F	F	F	F	F	F	F	F	F	F	F	F
AT2G26330	2	11221049	11215261	F	F	F	T	F	T	F	F	F	F	F	F	F	F	F	F	F	F	F	F	F	F	F	F	F	F	F	F	F	F	T	F	F	F	F	F	F	F	F	F	F
AT2G26540	2	11297438	11294443	F	F	F	F	F	F	F	F	F	F	F	F	F	F	F	F	F	F	F	F	F	F	F	F	F	F	F	F	F	F	T	F	F	F	F	F	F	F	F	F	F
AT2G26610	2	11325849	11331252	F	F	F	F	F	F	F	F	F	F	F	F	F	F	F	F	F	F	F	F	F	F	F	F	F	F	F	F	F	F	T	F	F	F	F	F	F	F	F	F	F
AT2G26720	2	11391860	11392480	F	F	T	T	F	T	F	F	F	F	F	F	F	F	F	F	F	F	F	F	F	F	F	F	F	F	F	F	F	F	F	F	F	F	F	F	F	F	F	F	F
AT2G26780	2	11417154	11430854	F	F	T	F	F	F	F	F	F	F	F	F	F	F	F	F	F	F	F	F	F	F	F	F	F	F	F	F	F	F	F	F	F	F	F	F	F	F	F	F	F
AT2G26800	2	11439810	11436100	F	F	T	T	F	T	F	F	F	F	F	F	F	F	F	F	F	F	F	F	F	F	F	F	F	F	F	F	F	F	F	F	F	F	F	F	F	F	F	F	F
AT2G26890	2	11480919	11469145	F	F	F	T	F	T	F	F	F	F	F	T	T	F	F	F	F	F	F	F	F	F	T	F	F	F	F	F	F	F	T	F	F	F	F	F	F	F	F	F	F
AT2G27300	2	11689033	11687495	F	F	F	F	F	F	F	F	F	F	F	F	F	F	F	F	F	T	F	F	F	F	F	F	F	F	F	F	F	F	F	F	F	F	F	F	F	F	F	F	T
AT2G29190	2	12555571	12550889	F	F	F	F	F	F	F	F	F	T	F	F	F	T	F	F	F	F	F	F	F	F	F	F	F	F	F	F	F	F	F	F	F	T	T	F	F	F	F	F	F
AT2G31650	2	13469258	13462349	F	F	F	F	F	F	F	F	F	T	F	F	F	F	F	F	F	F	F	F	F	F	F	F	F	F	F	F	F	F	F	F	F	F	F	F	F	F	F	F	F
AT2G34170	2	14435294	14437345	F	F	F	F	F	F	F	F	F	F	F	F	F	F	F	F	F	F	F	F	F	F	F	F	F	F	F	F	F	F	F	F	F	F	F	F	F	F	F	F	T
AT2G34180	2	14439348	14437840	F	F	F	F	F	F	F	F	F	F	F	F	F	F	F	F	F	F	F	F	F	F	F	F	F	F	F	F	F	F	F	F	F	F	F	F	F	F	F	F	T
AT2G34240	2	14466236	14468478	F	F	F	F	F	F	F	F	F	F	F	F	F	F	F	F	F	F	F	F	F	F	F	F	F	F	F	F	F	F	F	F	F	F	F	F	F	F	F	F	T
AT2G34260	2	14472928	14475610	F	F	F	F	F	F	F	F	F	F	F	F	F	F	F	F	F	F	F	F	F	F	F	F	F	F	F	F	F	F	F	F	F	F	F	F	F	F	F	F	T
AT2G34270	2	14476955	14475831	F	F	F	F	F	F	F	F	F	F	F	F	F	F	F	F	F	F	F	F	F	F	F	F	F	F	F	F	F	F	F	F	F	F	F	F	F	F	F	F	T
AT2G34280	2	14478916	14477280	F	F	F	F	F	F	F	F	F	F	F	F	F	F	F	F	F	F	F	F	F	F	F	F	F	F	F	F	F	F	F	F	F	F	F	F	F	F	F	F	T
AT2G34310	2	14487067	14484794	F	F	F	F	F	F	F	F	F	F	F	F	F	F	F	F	F	F	F	F	F	F	F	F	F	F	F	F	F	F	F	F	F	F	F	F	F	F	F	F	T
AT2G35340	2	14879399	14886818	F	F	F	F	F	F	F	F	F	F	F	F	F	F	F	F	F	F	F	F	F	F	F	F	F	F	F	F	F	F	F	F	F	F	F	F	F	F	F	T	F
AT2G37080	2	15592265	15588465	F	T	F	F	F	F	F	F	F	F	F	F	F	F	F	F	F	F	F	F	F	F	F	F	F	F	F	F	F	F	F	F	F	F	F	F	F	F	F	F	F
AT2G37520	2	15756866	15751847	F	F	F	F	F	F	F	F	F	F	F	F	F	F	F	F	F	F	T	F	F	F	F	F	F	F	F	F	F	F	F	F	F	F	F	F	F	F	F	F	F
AT2G37680	2	15812651	15810321	F	F	F	F	F	F	F	F	F	F	F	F	F	F	F	F	F	F	F	F	F	T	F	F	F	F	F	F	F	F	F	F	F	F	F	F	F	F	F	F	F
AT2G40570	2	16947913	16950570	F	F	F	F	F	F	F	F	F	F	F	F	F	F	F	F	F	T	F	F	F	F	F	F	F	F	F	F	F	F	F	F	F	F	F	F	F	F	F	F	F
AT2G40580	2	16950942	16952081	F	F	F	F	F	F	F	F	F	F	F	F	F	F	F	F	F	T	F	F	F	F	F	F	F	F	F	F	F	F	F	F	F	F	F	F	F	F	F	F	T
AT2G40590	2	16953497	16952123	F	F	F	F	F	F	F	F	F	F	F	F	F	F	F	F	F	T	F	F	F	F	F	F	F	F	F	F	F	F	F	F	F	F	F	F	F	F	F	F	T
AT2G40950	2	17097502	17094698	F	F	F	F	F	F	F	F	F	T	F	F	F	T	F	F	F	F	F	F	F	F	F	F	F	F	F	F	F	F	F	F	F	T	T	F	F	F	F	F	F
AT2G41945	2	17520032	17516147	F	F	F	F	F	F	F	F	F	F	F	F	F	T	F	F	F	F	F	F	F	F	F	F	F	F	F	F	F	F	F	F	F	T	T	F	F	F	F	F	F
AT2G42170	2	17584792	17587470	F	F	F	F	F	F	F	F	F	F	F	F	F	F	F	F	F	F	F	T	F	F	F	F	T	F	T	F	F	F	F	F	F	F	F	F	F	F	F	F	F
AT2G42180	2	17589034	17587995	F	F	F	F	F	F	F	F	F	F	F	F	F	F	F	F	F	F	F	T	F	F	F	F	T	F	T	F	F	F	F	F	F	F	F	F	F	F	F	F	F
AT2G42240	2	17603895	17606682	F	F	F	F	F	F	F	F	F	F	F	F	F	F	F	F	F	F	F	F	F	F	F	F	F	F	T	F	F	F	F	F	F	F	F	F	F	F	F	F	F
AT2G42260	2	17610711	17609033	F	F	F	F	F	F	F	F	F	F	F	F	F	F	F	F	F	F	F	T	F	F	F	F	F	F	F	F	F	F	F	F	F	F	F	F	F	F	F	F	F
AT2G42270	2	17611408	17618411	F	F	F	F	F	F	F	F	F	F	F	F	F	F	F	F	F	F	F	T	F	F	F	F	F	F	F	F	F	F	F	F	F	F	F	F	F	F	F	F	F
AT2G42388	2	17657303	17658161	F	F	F	F	F	F	F	F	F	F	F	F	F	F	F	F	F	F	F	T	F	F	F	F	F	F	F	F	F	F	F	F	F	F	F	F	F	F	F	F	F
AT2G42390	2	17659666	17658331	F	F	F	F	F	F	F	F	F	F	F	F	F	F	F	F	F	F	F	T	F	F	F	F	F	F	F	F	F	F	F	F	F	F	F	F	F	F	F	F	F
AT2G42790	2	17813126	17808548	F	F	F	T	F	T	F	F	F	F	F	T	F	F	F	F	F	F	F	F	F	F	F	F	F	F	F	F	F	F	T	F	F	F	F	F	F	F	F	F	F
AT2G42890	2	17856896	17861630	F	T	F	F	F	F	F	F	F	F	F	F	F	F	F	F	F	F	F	F	F	F	F	F	F	F	F	F	F	F	F	F	F	F	F	F	F	F	F	F	F
AT2G45280	2	18677083	18679351	F	F	F	F	F	F	F	F	F	F	F	F	F	F	F	F	F	F	F	T	F	F	F	F	F	F	F	F	F	F	F	F	F	F	F	F	F	F	F	F	F
AT2G45290	2	18679756	18682980	F	F	F	F	F	F	F	F	F	F	F	F	F	F	F	F	F	F	F	T	F	F	F	F	F	F	F	F	F	F	F	F	F	F	F	F	F	F	F	F	F
AT2G45300	2	18684385	18687146	F	F	F	F	F	F	F	F	F	F	F	F	F	F	F	F	F	F	F	T	F	F	F	F	F	F	F	F	F	F	F	F	F	F	F	F	F	F	F	F	F
AT2G45340	2	18698796	18701799	F	F	F	F	F	F	F	F	F	F	F	F	F	F	F	F	F	F	F	F	F	F	F	F	F	F	F	F	F	F	F	F	F	F	F	T	F	F	F	F	F
AT2G45860	2	18882660	18881834	F	F	F	F	F	F	T	F	F	F	F	F	F	F	F	F	F	F	F	F	T	F	F	F	F	F	F	F	F	F	F	F	F	F	F	F	F	F	F	F	F
AT2G45870	2	18882968	18884551	F	F	F	F	F	F	T	F	F	F	F	F	F	F	F	F	F	F	F	F	F	F	F	F	F	F	F	F	F	F	F	F	F	F	F	F	F	F	F	F	F
AT2G45890	2	18890546	18892639	F	F	F	F	F	F	T	F	F	F	F	F	F	F	F	F	F	F	F	F	F	F	F	F	F	F	F	F	F	F	F	F	F	F	F	F	F	F	F	F	F
AT2G45900	2	18895747	18893142	F	F	F	F	F	F	T	F	F	F	F	F	F	F	F	F	F	F	F	F	T	F	F	F	F	F	F	F	F	F	F	F	F	F	F	F	F	F	F	F	F
AT2G46060	2	18952172	18948172	F	F	F	F	F	F	F	F	F	F	F	F	F	F	T	F	F	F	F	F	F	F	F	F	F	F	F	F	F	F	F	F	F	F	F	F	F	F	F	F	F
AT2G46420	2	19060759	19064169	F	F	F	F	F	F	F	F	F	F	F	F	F	F	F	F	F	F	F	F	F	F	F	F	F	F	F	F	F	F	F	F	F	F	F	F	F	F	F	T	F
AT2G46920	2	19288829	19284972	F	F	F	F	F	F	T	F	F	F	F	F	F	F	F	F	F	F	F	F	F	F	F	F	F	F	F	F	F	F	F	F	F	F	F	F	F	F	F	F	F
AT3G01328	3	117575	117261	F	F	F	F	F	F	F	F	F	F	F	F	F	F	T	F	F	F	F	F	F	F	F	F	T	F	F	F	F	F	F	F	F	F	F	F	F	F	F	F	F
AT3G01340	3	129001	127355	F	F	F	F	F	F	F	F	F	F	F	F	F	F	F	F	F	F	F	F	F	F	F	F	T	F	T	F	F	F	F	F	F	F	F	F	F	F	F	F	F
AT3G01345	3	129145	130756	F	F	F	F	F	F	F	F	F	F	F	F	F	F	F	F	F	F	F	F	F	F	F	F	T	F	T	F	F	F	F	F	F	F	F	F	F	F	F	F	F
AT3G04080	3	1071302	1067797	F	F	T	F	F	F	F	F	F	F	F	F	F	F	F	F	F	F	F	F	F	F	F	F	F	F	F	F	F	F	F	F	F	F	F	F	F	F	F	F	F
AT3G04160	3	1094353	1091154	F	F	F	F	F	F	F	F	F	F	F	F	F	F	F	F	F	F	F	F	F	T	F	F	F	F	F	F	F	F	F	F	F	F	F	F	F	F	F	F	F
AT3G04181	3	1098846	1099459	F	F	F	F	F	F	F	F	F	F	F	F	F	F	F	F	F	F	F	F	F	F	F	F	F	F	F	F	F	F	F	F	F	F	F	F	F	F	F	T	F
AT3G04184	3	1100253	1100092	F	F	F	F	F	F	F	F	F	F	F	F	F	F	F	F	F	F	F	F	F	F	F	F	F	F	F	F	F	F	F	F	F	F	F	F	F	F	F	T	F
AT3G04340	3	1152455	1146807	F	F	F	T	F	T	F	F	F	F	F	F	F	F	F	F	F	F	F	F	F	T	F	F	F	F	F	F	F	F	T	F	F	F	F	F	F	F	F	F	F
AT3G04350	3	1156783	1153734	F	F	F	T	F	T	F	F	F	F	F	F	F	F	F	F	F	F	F	F	F	T	F	F	F	F	F	F	F	F	T	F	F	F	F	F	F	F	F	F	F
AT3G04360	3	1158316	1157011	F	F	F	T	F	T	F	F	F	F	F	F	F	F	F	F	F	F	F	F	F	T	F	F	F	F	F	F	F	F	T	F	F	F	F	F	F	F	F	F	F
AT3G04940	3	1365171	1367765	F	F	F	F	F	F	F	F	F	F	F	F	T	F	F	F	F	F	F	F	F	F	T	F	F	F	F	F	F	F	F	F	F	F	F	F	F	F	F	F	F
AT3G04943	3	1368684	1368254	F	F	F	F	F	F	F	F	F	F	F	F	T	F	F	F	F	F	F	F	F	F	T	F	F	F	F	F	F	F	F	F	F	F	F	F	F	F	F	F	F
AT3G05140	3	1438347	1435704	F	F	F	F	F	F	F	F	F	F	F	F	F	F	F	F	F	F	F	F	F	F	F	F	F	F	F	F	F	F	F	F	F	F	F	F	T	F	F	F	F
AT3G05850	3	1746791	1743419	F	F	F	F	F	F	F	F	F	F	F	F	F	F	F	F	F	F	T	F	F	F	F	F	F	F	F	F	F	F	F	F	F	F	F	F	F	F	F	F	F
AT3G09600	3	2946411	2949000	F	F	F	F	F	F	F	F	F	F	F	F	F	F	F	F	F	F	F	F	F	F	F	F	F	F	F	F	F	F	F	F	F	F	F	F	F	F	F	F	T
AT3G09620	3	2952210	2949157	F	F	F	F	F	F	F	F	F	F	F	F	F	F	F	F	F	F	F	F	F	F	F	F	F	F	F	F	F	F	F	F	F	F	F	F	F	F	F	F	T
AT3G11040	3	3460149	3463318	F	F	F	F	F	F	F	F	F	F	F	F	T	F	F	F	F	F	F	F	F	T	T	F	F	F	F	F	F	F	F	F	F	F	F	F	F	F	F	F	F
AT3G12080	3	3847798	3852144	F	F	F	F	F	F	F	F	F	F	F	F	F	F	F	F	F	T	F	F	F	F	F	F	F	F	F	F	F	F	F	F	F	F	F	F	F	F	F	F	F
AT3G12200	3	3890833	3886999	F	T	F	F	F	F	F	F	F	F	F	F	F	F	F	F	F	F	F	F	F	F	F	F	F	F	F	F	F	F	F	F	F	F	F	F	F	F	F	F	F
AT3G12480	3	3957784	3960479	F	F	F	F	F	F	F	F	F	F	F	F	F	F	F	F	F	F	T	F	F	F	F	F	F	F	F	F	F	F	F	F	F	F	F	F	F	F	F	F	F
AT3G12490	3	3961922	3960408	F	F	F	F	F	F	F	F	F	F	F	F	F	F	F	F	F	F	T	F	F	F	F	F	F	F	F	F	F	F	F	F	F	F	F	F	F	F	F	F	F
AT3G13686	3	4483855	4484067	F	F	F	T	F	T	F	F	F	F	F	F	F	F	F	F	F	F	F	F	F	F	F	F	F	F	F	F	F	F	F	F	F	F	F	F	F	F	F	F	F
AT3G13750	3	4510972	4516305	F	F	F	F	F	F	F	T	F	F	F	F	F	F	F	F	F	F	F	F	F	F	F	F	F	F	F	F	F	F	F	T	F	F	F	F	F	F	F	F	F
AT3G13760	3	4517524	4519482	F	F	F	F	F	F	F	T	F	F	F	F	F	F	F	F	F	F	F	F	F	F	F	F	F	F	F	F	F	F	F	F	F	F	F	F	F	F	F	F	F
AT3G13772	3	4524401	4521539	F	F	F	F	F	F	F	T	F	F	F	F	F	F	F	F	F	F	F	F	F	F	F	F	F	F	F	F	F	F	F	F	F	F	F	F	F	F	F	F	F
AT3G13780	3	4525079	4526221	F	F	F	F	F	F	F	T	F	F	F	F	F	F	F	F	F	F	F	F	F	F	F	F	F	F	F	F	F	F	F	F	F	F	F	F	F	F	F	F	F
AT3G14070	3	4663081	4661150	F	F	F	F	F	F	F	T	F	F	F	F	F	F	F	F	F	F	F	F	F	F	F	F	F	F	F	F	F	F	F	F	F	F	F	F	F	F	F	F	F
AT3G14090	3	4671582	4669260	F	F	F	F	F	F	F	T	F	F	F	F	F	F	F	F	F	F	F	F	F	F	F	F	F	F	F	F	F	F	F	F	F	F	F	F	F	F	F	F	F
AT3G14100	3	4672926	4676169	F	F	F	F	F	F	F	T	F	F	F	F	F	F	F	F	F	F	F	F	F	F	F	F	F	F	F	F	F	F	F	F	F	F	F	F	F	F	F	F	F
AT3G14540	3	4883943	4881446	F	F	F	F	F	F	F	F	F	F	F	F	F	F	F	F	F	F	F	F	F	F	F	F	F	F	F	F	F	F	F	F	F	F	F	T	F	F	F	F	F
AT3G14560	3	4889079	4890166	F	F	F	F	F	F	F	F	F	F	F	F	F	F	F	F	F	F	T	F	F	F	F	F	F	F	F	F	F	F	F	F	F	F	F	F	F	F	F	F	F
AT3G14570	3	4892650	4902635	F	F	F	F	F	F	F	F	F	F	F	F	F	F	F	F	F	F	T	F	F	F	F	F	F	F	F	F	F	F	F	F	F	F	F	F	F	F	F	F	F
AT3G14580	3	4903019	4904236	F	F	F	F	F	F	F	F	F	F	F	F	F	F	F	F	F	F	T	F	F	F	F	F	F	F	F	F	F	F	F	F	F	F	F	F	F	F	F	F	F
AT3G14590	3	4908000	4904355	F	F	F	F	F	F	F	F	F	F	F	F	F	F	F	F	F	F	T	F	F	F	F	F	F	F	F	F	F	F	F	F	F	F	F	F	F	F	F	F	F
AT3G14600	3	4910704	4912180	F	F	F	F	F	F	F	F	F	F	F	F	F	F	F	F	F	F	T	F	F	F	F	F	F	F	F	F	F	F	F	F	F	F	F	F	F	F	F	F	F
AT3G14610	3	4912473	4914659	F	F	F	F	F	F	F	F	F	F	F	F	F	F	F	F	F	F	T	F	F	F	F	F	F	F	F	F	F	F	F	F	F	F	F	F	F	F	F	F	F
AT3G14700	3	4940325	4941405	F	F	F	F	F	F	F	F	F	F	F	F	F	F	F	F	F	F	F	F	F	F	F	F	T	F	F	F	F	F	F	F	F	F	F	F	F	F	F	F	F
AT3G14710	3	4941552	4943062	F	F	F	F	F	F	F	F	F	F	F	F	F	F	F	F	F	F	F	F	F	F	F	F	T	F	F	F	F	F	F	F	F	F	F	F	F	F	F	F	F
AT3G15500	3	5234624	5236095	F	F	F	F	F	F	F	F	F	F	F	T	F	F	F	F	F	F	F	F	F	F	F	F	F	F	F	F	F	F	F	F	F	F	F	F	F	F	F	F	F
AT3G15720	3	5327646	5325297	F	F	F	F	F	F	F	F	F	F	F	F	F	F	F	F	F	F	F	F	F	F	F	F	F	F	F	T	F	F	F	F	F	F	F	F	F	F	F	F	F
AT3G16990	3	5796856	5795840	F	F	F	F	F	F	F	F	F	F	F	F	F	F	F	F	F	F	F	F	F	F	F	F	F	F	F	F	F	F	F	F	F	T	F	F	F	F	F	F	F
AT3G17000	3	5797185	5799689	F	F	F	F	F	F	F	F	F	F	F	F	F	F	F	F	F	F	F	F	F	F	F	F	F	F	F	F	F	F	F	F	F	T	F	F	F	F	F	F	F
AT3G18715	3	6441073	6441354	F	F	F	F	F	F	F	F	F	F	T	F	F	F	F	F	F	F	F	F	F	F	F	F	F	F	F	F	F	F	F	F	F	F	F	F	F	F	F	F	F
AT3G20620	3	7202495	7198460	F	F	F	F	F	F	F	F	F	T	F	F	F	T	F	F	F	F	F	F	F	F	F	F	F	F	F	F	F	F	F	F	F	T	T	F	F	F	F	F	F
AT3G20630	3	7208408	7202779	F	F	F	F	F	F	F	F	F	T	F	F	F	T	F	F	F	F	F	F	F	F	F	F	F	F	F	F	F	F	F	F	F	T	T	F	F	F	F	F	F
AT3G20730	3	7247101	7249151	F	F	F	F	F	F	F	F	F	F	F	F	F	T	F	F	F	F	F	F	F	F	F	F	F	F	F	F	F	F	F	F	F	F	T	F	F	F	F	F	F
AT3G20740	3	7252458	7248815	F	F	F	F	F	F	F	F	F	F	F	F	F	T	F	F	F	F	F	F	F	F	F	F	F	F	F	F	F	F	F	F	F	F	T	F	F	F	F	F	F
AT3G22435	3	7956255	7957891	F	F	F	F	F	F	F	F	F	F	F	F	F	F	F	F	F	F	F	F	F	F	F	F	F	T	F	F	F	F	F	F	F	F	F	F	F	F	F	F	F
AT3G22436	3	7958027	7957905	F	F	F	F	F	F	F	F	F	F	F	F	F	F	F	F	F	F	F	F	F	F	F	F	F	T	F	F	F	F	F	F	F	F	F	F	F	F	F	F	F
AT3G22750	3	8039910	8037223	F	F	F	F	F	F	F	F	T	F	F	F	F	F	F	F	F	F	F	F	F	F	F	F	F	F	F	F	F	F	F	F	F	F	F	F	F	F	F	F	F
AT3G22840	3	8085567	8084454	F	F	F	F	F	F	F	F	F	F	F	F	F	F	F	F	F	F	F	F	F	F	F	F	F	F	F	F	F	F	F	F	T	F	F	F	F	F	F	F	F
AT3G23330	3	8347207	8349354	F	T	F	F	F	F	F	F	F	F	F	F	F	F	F	F	F	F	F	F	F	F	F	F	F	F	F	F	F	F	F	F	F	F	F	F	F	F	F	F	F
AT3G23410	3	8382812	8386155	F	F	T	T	F	T	F	T	F	F	F	F	F	F	T	F	F	F	F	F	F	F	F	F	F	F	T	F	F	F	T	F	F	F	F	F	F	F	F	F	F
AT3G23480	3	8418808	8422923	F	F	T	T	F	T	F	T	F	F	F	F	F	F	F	F	F	F	F	F	F	F	F	F	F	F	F	F	F	F	T	F	F	F	F	F	F	F	F	F	F
AT3G23490	3	8424659	8423018	F	F	T	T	F	T	F	T	F	F	F	F	F	F	F	F	F	F	F	F	F	F	F	F	F	F	F	F	F	F	T	F	F	F	F	F	F	F	F	F	F
AT3G23540	3	8443452	8448077	F	F	T	T	F	T	F	F	F	F	F	F	F	F	F	F	F	F	F	F	F	F	F	F	F	F	F	F	F	F	T	F	F	F	F	F	F	F	F	F	F
AT3G23637	3	8499895	8499734	F	F	T	T	F	T	F	F	F	F	F	F	F	F	F	F	F	F	F	F	F	F	F	F	F	F	F	F	F	F	T	F	F	F	F	F	F	F	F	F	F
AT3G24180	3	8741732	8734641	F	T	F	F	F	F	F	F	F	F	F	F	F	F	F	F	F	F	F	F	F	F	F	F	F	F	F	F	F	F	F	F	F	F	F	F	F	F	F	F	F
AT3G24290	3	8802897	8801407	F	F	F	F	F	F	F	F	F	F	F	F	F	F	F	F	T	F	F	F	F	F	F	F	F	F	F	F	F	F	F	F	F	F	F	F	F	F	T	F	F
AT3G24780	3	9049453	9051600	F	F	T	F	F	F	F	F	F	F	F	F	F	F	F	F	F	F	F	F	F	F	F	F	F	F	F	F	F	F	F	F	F	F	F	F	F	F	F	F	F
AT3G25050	3	9126858	9128423	F	F	T	F	F	F	F	F	F	F	F	F	F	F	F	F	F	F	F	F	F	F	F	F	F	F	F	F	F	F	F	F	F	F	F	F	F	F	F	F	F
AT3G25060	3	9128523	9130328	F	F	T	F	F	F	F	F	F	F	F	F	F	F	F	F	F	F	F	F	F	F	F	F	F	F	F	F	F	F	F	F	F	F	F	F	F	F	F	F	F
AT3G25070	3	9132317	9134037	F	F	T	T	F	T	F	F	T	F	F	F	F	F	F	F	F	F	F	F	F	T	F	F	F	F	F	F	F	F	T	F	F	F	F	F	F	F	F	F	F
AT3G25100	3	9144006	9146216	F	F	F	F	F	F	F	F	F	F	F	F	F	F	F	F	F	F	T	F	F	F	F	F	F	F	F	F	F	F	F	F	F	F	F	F	F	F	F	F	F
AT3G25110	3	9148493	9146278	F	F	T	T	F	T	F	F	F	F	F	F	F	F	F	F	F	F	T	F	F	F	F	F	F	F	F	F	F	F	T	F	F	F	F	F	F	F	F	F	F
AT3G25430	3	9222423	9225007	F	F	F	F	F	F	F	F	F	F	F	F	F	F	F	F	F	F	F	T	F	F	F	F	F	F	F	F	F	F	F	F	F	F	F	F	F	F	F	F	F
AT3G25440	3	9225204	9226947	F	F	F	F	F	F	F	F	F	F	F	F	F	F	F	F	F	F	F	T	F	F	F	F	F	F	F	F	F	F	F	F	F	F	F	F	F	F	F	F	F
AT3G26085	3	9531897	9533850	F	F	F	F	F	F	F	F	F	F	F	F	F	F	F	F	F	F	F	F	F	F	F	F	F	F	T	F	F	F	F	F	F	F	F	F	F	F	F	F	F
AT3G26500	3	9711201	9709346	F	T	F	F	F	F	F	F	F	F	F	F	F	F	F	F	F	F	F	F	F	F	F	F	F	F	F	F	F	F	F	F	F	F	F	F	F	F	F	F	F
AT3G26510	3	9713897	9711574	F	T	F	F	F	F	F	F	F	F	F	F	F	F	F	F	F	F	F	F	F	F	F	F	F	F	F	F	F	F	F	F	F	T	F	F	F	F	F	F	F
AT3G26614	3	9788808	9786127	F	F	F	F	F	F	F	F	F	F	F	F	F	T	F	F	F	F	F	F	F	F	F	F	F	F	F	F	F	F	F	F	F	T	T	F	F	F	F	F	F
AT3G27325	3	10096353	10103324	F	F	F	F	F	F	F	F	F	F	F	F	F	T	F	F	F	F	F	F	F	F	F	F	F	F	F	F	F	F	F	F	F	T	T	F	F	F	F	F	F
AT3G28153	3	10484936	10479443	F	F	F	F	F	F	F	F	T	F	F	F	F	F	F	F	F	F	F	F	F	F	F	F	F	F	F	F	F	F	F	F	F	F	F	F	F	F	F	F	F
AT3G28430	3	10664003	10658268	F	F	F	F	F	F	F	F	T	T	F	F	F	T	F	F	F	F	F	F	F	T	F	F	F	F	F	F	F	F	F	F	F	F	F	F	F	F	F	F	F
AT3G29320	3	11254044	11259051	F	F	F	F	F	F	F	F	F	F	T	F	F	F	F	F	F	F	F	F	F	F	F	F	F	F	F	F	F	F	F	F	F	F	F	F	F	F	F	F	F
AT3G29390	3	11290850	11296011	F	F	F	F	F	F	F	F	F	F	F	F	F	F	F	F	F	F	F	T	F	F	F	F	F	F	F	F	F	F	F	F	F	F	F	F	F	F	F	F	F
AT3G29400	3	11300857	11298520	F	F	F	F	F	F	F	F	F	F	F	F	F	F	F	F	F	F	F	T	F	F	F	F	F	F	F	F	F	F	F	F	F	F	F	F	F	F	F	F	F
AT3G29635	3	11469706	11468330	F	F	F	F	F	F	F	F	F	F	F	T	F	F	F	F	F	F	F	F	F	F	F	F	F	F	F	F	F	F	F	F	F	F	F	F	F	F	F	F	F
AT3G29636	3	11471336	11470443	F	F	F	F	F	F	F	F	F	F	F	T	F	F	F	F	F	F	F	F	F	F	F	F	F	F	F	F	F	F	F	F	F	F	F	F	F	F	F	F	F
AT3G29660	3	11525003	11526500	F	F	F	F	F	F	F	F	F	F	F	T	F	F	F	F	F	F	F	F	F	F	F	T	F	F	F	F	F	F	F	F	F	F	F	F	F	F	F	F	F
AT3G30187	3	11823234	11822356	F	F	F	F	F	F	F	F	F	F	F	F	F	F	F	F	F	F	F	F	F	F	F	F	F	F	F	F	F	F	F	F	F	F	F	F	T	F	F	F	F
AT3G30742	3	12375299	12373825	F	F	F	F	F	F	F	F	F	F	F	F	F	F	F	F	F	F	F	F	F	F	F	F	F	F	F	F	F	F	F	F	F	F	F	F	F	F	F	T	F
AT3G30838	3	12588265	12582364	F	F	F	F	F	F	F	F	F	F	F	F	F	F	F	F	F	F	F	F	F	F	F	F	F	F	F	F	F	F	F	F	F	F	F	F	F	F	F	T	F
AT3G44250	3	15961211	15959492	T	F	F	F	F	F	F	F	F	F	F	F	F	F	F	F	F	F	F	F	F	F	F	F	F	F	F	F	F	T	F	F	F	F	F	F	F	F	F	F	F
AT3G45253	3	16605607	16600276	F	F	F	F	F	F	F	F	F	F	T	F	F	F	F	F	F	F	F	F	F	F	F	F	F	F	F	F	F	F	F	F	F	F	F	F	F	F	F	F	F
AT3G45443	3	16680546	16678962	F	F	F	F	F	F	F	F	F	F	F	F	F	F	F	F	F	F	F	T	F	F	F	F	F	F	F	F	F	F	F	F	F	F	F	F	F	F	F	F	F
AT3G45446	3	16682916	16680831	F	F	F	F	F	F	F	F	F	F	F	F	F	F	F	F	F	F	F	T	F	F	F	F	F	F	F	F	F	F	F	F	F	F	F	F	F	F	F	F	F
AT3G46240	3	16999049	16996828	F	F	F	F	F	F	F	F	F	F	F	F	F	F	F	F	F	F	F	F	F	F	F	F	F	F	F	F	F	F	F	F	F	F	F	F	F	F	F	T	F
AT3G46290	3	17023994	17026772	F	F	F	F	F	F	F	F	F	F	T	F	F	F	F	F	F	F	F	F	F	F	F	F	F	F	F	F	F	F	F	F	F	F	F	F	F	F	F	F	F
AT3G46810	3	17251608	17249221	F	F	F	F	F	F	F	F	F	F	F	F	T	F	F	F	F	F	F	F	F	T	T	F	F	F	F	F	F	F	F	F	F	F	F	F	F	F	F	F	F
AT3G48090	3	17768765	17766359	F	F	F	F	F	F	T	F	F	F	F	F	F	F	T	F	F	F	F	F	T	F	F	F	F	T	F	T	F	F	F	F	F	F	F	F	F	F	F	F	F
AT3G48100	3	17771859	17769412	F	F	F	F	F	F	T	F	F	F	F	F	F	F	T	F	F	F	F	F	T	F	F	F	F	T	F	T	F	F	F	F	F	F	F	F	F	F	F	F	F
AT3G49600	3	18398113	18391534	F	F	F	F	F	F	F	F	F	F	F	F	F	F	F	F	F	F	F	F	F	F	F	F	F	T	F	F	F	F	F	F	F	F	F	F	F	F	F	F	F
AT3G49601	3	18400549	18398287	F	F	F	F	F	F	F	F	F	F	F	F	F	F	F	F	F	F	F	F	F	F	F	F	F	T	F	F	F	F	F	F	F	F	F	F	F	F	F	F	F
AT3G50060	3	18570089	18568953	F	F	F	F	F	F	F	F	F	F	F	F	F	F	F	F	F	F	F	F	F	F	F	F	F	F	F	F	F	F	F	F	F	F	F	F	T	F	F	F	F
AT3G50380	3	18711514	18697424	F	F	F	F	F	F	F	F	F	F	F	F	F	F	T	F	F	F	F	F	F	F	F	F	T	F	T	F	F	F	F	F	F	F	F	F	F	F	F	F	F
AT3G50400	3	18715746	18717551	F	F	F	F	F	F	F	F	F	F	F	F	F	F	T	F	F	F	F	F	F	F	F	F	T	F	T	F	F	F	F	F	F	F	F	F	F	F	F	F	F
AT3G50470	3	18740035	18741250	F	F	F	F	F	F	F	F	F	F	F	F	F	F	F	F	F	F	F	F	F	F	F	F	T	F	F	F	F	F	F	F	F	F	F	F	F	F	F	F	F
AT3G50810	3	18900849	18898595	F	F	F	F	T	F	F	F	F	F	F	F	F	T	F	F	F	F	F	F	F	F	F	F	F	F	F	F	F	F	F	F	F	F	F	F	F	F	F	F	F
AT3G51250	3	19039182	19041655	F	F	F	F	F	F	F	F	F	F	F	F	F	F	F	F	F	F	F	T	F	F	F	F	F	F	F	F	F	F	F	F	F	F	F	F	F	F	F	F	F
AT3G51620	3	19154631	19159221	F	F	F	F	T	F	F	F	F	F	F	F	F	F	F	F	F	F	F	F	F	F	F	F	F	F	F	F	F	F	F	F	F	F	F	F	F	F	F	F	F
AT3G51830	3	19231098	19236257	F	F	F	F	F	F	F	F	F	F	F	F	F	F	F	F	F	F	F	F	F	F	F	F	T	F	T	F	F	F	F	F	F	F	F	F	F	F	F	F	F
AT3G51840	3	19240140	19236337	F	F	F	F	F	F	F	F	F	F	F	F	F	F	F	F	F	F	F	F	F	F	F	F	T	F	T	F	F	F	F	F	F	F	F	F	F	F	F	F	F
AT3G59950	3	22158668	22155257	F	F	F	F	F	F	F	F	F	F	F	F	F	F	F	F	F	F	F	F	F	F	F	F	F	F	F	F	F	F	F	F	F	F	T	F	F	F	F	F	F
AT3G59960	3	22159311	22161363	F	F	F	F	F	F	F	F	F	F	F	F	F	F	F	F	F	F	F	F	F	F	F	F	F	F	F	F	F	F	F	F	F	F	T	F	T	F	F	F	F
AT3G59970	3	22162172	22165460	F	F	F	F	F	F	F	F	F	F	F	F	F	F	F	F	F	F	F	F	F	F	F	F	F	F	F	F	F	F	F	F	F	F	T	F	F	F	F	F	F
AT3G59980	3	22166618	22165221	F	F	F	F	F	F	F	F	F	F	F	F	F	F	F	F	F	F	F	F	F	F	F	F	F	F	F	F	F	F	F	F	F	F	T	F	F	F	F	F	F
AT3G59990	3	22169707	22166696	F	F	F	F	F	F	F	F	F	F	F	F	F	F	F	F	F	F	F	F	F	F	F	F	F	F	F	F	F	F	F	F	F	F	T	F	F	F	F	F	F
AT3G61690	3	22838859	22845023	F	F	F	F	F	F	F	F	F	F	F	F	F	F	F	F	F	F	F	F	F	F	F	F	F	T	F	F	F	F	F	F	F	F	F	F	F	F	F	F	F
AT3G61700	3	22846182	22850064	F	F	F	F	F	F	F	F	F	F	F	F	F	F	F	F	F	F	F	F	F	F	F	F	F	T	F	T	F	F	F	F	F	F	F	F	F	F	F	F	F
AT3G61710	3	22853407	22850290	F	F	F	F	F	F	F	F	F	F	F	F	F	F	F	F	F	F	F	F	F	F	F	F	F	T	F	F	F	F	F	F	F	F	F	F	F	F	F	F	F
AT3G61740	3	22867947	22861812	F	F	F	F	F	F	F	F	F	F	F	F	F	F	F	F	F	F	F	F	F	F	F	F	F	T	F	F	F	F	F	F	F	F	F	F	F	F	F	F	F
AT3G61770	3	22875518	22877382	F	F	F	F	F	F	F	F	F	F	F	F	F	F	F	F	F	F	F	F	F	F	F	F	F	T	F	F	F	F	F	F	F	F	F	F	F	F	F	F	F
AT3G61780	3	22882437	22878789	F	F	F	F	F	F	F	F	F	F	F	F	F	F	F	F	F	F	F	F	F	F	F	F	F	T	F	F	F	F	F	F	F	F	F	F	F	F	F	F	F
AT3G62160	3	23026814	23025183	F	T	F	F	F	F	F	F	F	F	F	F	F	F	F	F	F	F	F	F	F	F	F	F	F	F	F	F	F	F	F	F	F	F	F	F	F	F	F	F	F
AT4G00060	4	23632	28871	F	F	F	F	F	F	F	F	F	F	F	F	F	F	F	F	F	F	F	F	F	F	F	F	F	F	F	F	F	F	F	F	F	F	F	F	F	F	F	T	F
AT4G00250	4	113966	112705	F	T	F	F	F	F	F	F	F	F	F	F	F	F	F	F	F	F	F	F	F	F	F	F	F	F	F	F	T	F	F	F	F	F	F	F	F	F	F	F	F
AT4G00270	4	118577	117152	F	F	F	F	F	F	F	F	F	F	F	F	F	F	F	F	F	F	F	F	F	F	F	F	F	F	F	F	T	F	F	F	F	F	F	F	F	F	F	F	F
AT4G00467	4	216076	214846	F	F	F	F	F	F	F	F	F	F	F	F	F	F	F	F	F	F	F	F	F	F	F	F	F	F	F	F	T	F	F	F	F	F	F	F	F	F	F	F	F
AT4G00490	4	222320	225131	F	F	F	F	F	F	F	F	F	F	F	F	F	F	F	F	F	F	F	F	F	F	F	F	F	F	F	F	T	F	F	F	F	F	F	F	F	F	F	F	F
AT4G00500	4	227396	225028	F	F	F	F	F	F	F	F	F	F	F	F	F	F	F	F	F	F	F	F	F	F	F	F	F	F	F	F	T	F	F	F	F	F	F	F	F	F	F	F	F
AT4G00585	4	252598	250955	F	F	F	F	F	F	F	F	F	F	F	F	F	F	F	F	F	F	F	F	F	F	F	F	F	F	F	F	T	F	F	F	F	F	F	F	F	F	F	F	F
AT4G00590	4	252811	255042	F	F	F	F	F	F	F	F	F	F	F	F	F	F	F	F	F	F	F	F	F	F	F	F	F	F	F	F	T	F	F	F	F	F	F	F	F	F	F	F	F
AT4G00750	4	314353	317675	F	F	F	F	F	F	F	F	F	F	F	F	F	F	F	T	F	F	F	F	F	F	F	F	F	F	F	F	F	F	F	F	F	F	F	F	F	F	F	F	F
AT4G00752	4	320895	317564	F	F	F	F	F	F	F	F	F	F	F	F	F	F	F	T	F	F	F	F	F	F	F	F	F	F	F	F	F	F	F	F	F	F	F	F	F	F	F	F	F
AT4G00810	4	347199	345952	F	F	F	F	F	F	F	F	F	F	T	F	F	F	F	F	F	F	F	F	F	F	F	F	F	F	F	F	F	F	F	F	F	F	F	F	F	F	F	F	F
AT4G00890	4	375350	373960	F	F	F	F	F	F	F	F	F	F	F	F	F	F	F	F	F	F	F	F	F	F	F	F	F	F	F	F	T	F	F	F	F	F	F	F	F	F	F	T	F
AT4G00891	4	377908	377481	F	F	F	F	F	F	F	F	F	F	F	F	F	F	F	F	F	F	F	F	F	F	F	F	F	F	F	F	T	F	F	F	F	F	F	F	F	F	F	F	F
AT4G00893	4	381455	379793	F	F	F	F	F	F	F	F	F	F	F	F	F	F	F	T	F	F	F	F	F	F	F	F	F	F	F	F	F	F	F	F	F	F	F	F	F	T	F	F	F
AT4G00895	4	381788	382643	F	F	F	F	F	F	F	F	F	F	F	F	F	F	F	T	F	F	F	F	F	F	F	F	F	F	F	F	T	F	F	F	F	F	F	F	F	T	F	F	F
AT4G00900	4	386288	382663	F	F	F	F	F	F	F	F	F	F	F	F	F	F	F	T	F	F	F	F	F	F	F	F	F	F	F	F	T	F	F	F	F	F	F	F	F	T	F	F	F
AT4G00905	4	387865	389113	F	F	F	F	F	F	F	F	F	F	F	F	F	F	F	F	F	F	F	F	F	F	F	F	F	F	F	F	T	F	F	F	F	F	F	F	F	F	F	F	F
AT4G00930	4	396558	400417	F	F	F	F	F	F	F	F	F	F	F	F	F	F	F	F	F	F	F	F	F	F	F	F	F	F	F	F	T	F	F	F	F	F	F	F	F	F	F	F	F
AT4G00940	4	404810	403320	F	F	F	F	F	F	F	F	F	F	F	F	F	F	F	T	F	F	F	F	F	F	F	F	F	F	F	F	F	F	F	F	F	F	F	F	F	F	F	F	F
AT4G00970	4	418437	421694	F	F	F	F	F	F	F	T	F	F	F	T	F	F	F	F	F	F	F	F	F	F	F	T	F	F	F	F	F	F	F	F	F	F	F	F	F	F	F	F	F
AT4G00980	4	424588	422478	F	F	F	F	F	F	F	F	F	F	F	T	F	F	F	F	F	F	F	F	F	F	F	F	F	F	F	F	F	F	F	F	F	F	F	F	F	F	F	F	F
AT4G00990	4	426944	431821	F	F	F	F	F	F	F	T	F	F	F	T	F	F	F	F	F	F	F	F	F	F	F	F	F	F	F	F	F	F	F	F	F	F	F	F	F	F	F	F	F
AT4G01080	4	468294	466391	F	F	F	F	F	F	F	F	F	F	F	F	F	F	F	F	F	F	F	F	F	F	F	F	F	F	F	F	T	F	F	F	F	F	F	F	F	F	F	F	F
AT4G01100	4	477152	479936	F	F	F	F	F	F	F	F	F	F	F	F	F	F	F	T	F	F	F	F	F	F	F	F	F	F	F	F	F	F	F	F	F	F	F	F	F	T	F	F	F
AT4G01110	4	481160	479963	F	F	F	F	F	F	F	F	F	F	F	F	F	F	F	T	F	F	F	F	F	F	F	F	F	F	F	F	F	F	F	F	F	F	F	F	F	T	F	F	F
AT4G01120	4	484483	481597	F	F	F	F	F	F	F	F	F	F	F	F	F	F	F	F	F	F	F	F	F	F	F	F	F	F	F	F	T	F	F	F	F	F	F	F	F	F	F	F	F
AT4G01130	4	485833	488007	F	F	F	F	F	F	F	F	F	F	F	F	F	F	F	F	F	F	F	F	F	F	F	F	F	F	F	F	F	F	F	F	F	F	F	F	F	T	F	F	F
AT4G01160	4	497006	494976	F	F	F	F	F	F	F	F	F	F	F	F	F	F	F	T	F	F	F	F	F	F	F	F	F	F	F	F	F	F	F	F	F	F	F	F	F	F	F	F	F
AT4G01220	4	515853	513213	F	T	F	F	F	F	F	F	F	F	F	F	F	F	F	F	F	F	F	F	F	F	F	F	F	F	F	F	T	F	F	F	F	F	F	F	F	F	F	F	F
AT4G01230	4	517408	516264	F	T	F	F	F	F	F	F	F	F	F	F	F	F	F	F	F	F	F	F	F	F	F	F	F	F	F	F	T	F	F	F	F	F	F	F	F	F	F	F	F
AT4G01240	4	521972	517795	F	T	F	F	F	F	F	F	F	F	F	F	F	F	F	F	F	F	F	F	F	F	F	F	F	F	F	F	T	F	F	F	F	F	F	F	F	F	F	F	F
AT4G01340	4	554539	556961	F	F	F	F	F	F	F	F	F	F	F	F	F	F	F	F	F	F	F	F	F	F	F	F	F	F	F	F	T	F	F	F	F	F	F	F	F	F	F	F	F
AT4G01460	4	620759	622945	T	F	F	F	F	F	F	F	F	F	F	F	F	F	F	F	F	F	F	F	F	F	F	F	F	F	F	F	F	T	F	F	F	F	F	F	F	F	F	F	F
AT4G01480	4	626118	628055	T	F	F	F	F	F	F	F	F	F	F	F	F	F	F	F	F	F	F	F	F	F	F	F	F	F	F	F	F	T	F	F	F	F	F	F	F	F	F	F	F
AT4G01580	4	685746	686827	F	F	F	F	F	F	F	F	F	F	F	F	F	F	F	F	F	F	F	F	F	F	F	F	F	F	F	F	F	F	F	F	F	F	F	F	F	F	F	T	F
AT4G01590	4	690415	688855	F	F	F	F	F	F	F	F	F	F	F	F	F	F	F	F	F	F	F	F	F	F	F	F	F	F	F	F	F	F	F	F	F	F	F	F	F	F	F	T	F
AT4G01630	4	700653	701527	F	F	F	F	F	F	F	F	F	F	T	F	F	F	F	F	F	F	F	F	F	F	F	F	F	F	F	F	F	F	F	F	F	F	F	F	F	F	F	F	F
AT4G01730	4	749922	752034	T	F	F	F	F	F	F	F	F	F	F	F	F	F	F	T	F	F	F	F	T	F	F	F	F	F	F	F	F	T	F	F	F	F	F	F	F	F	F	F	F
AT4G01800	4	776131	770722	F	F	F	F	F	F	F	T	F	F	F	F	F	F	F	F	F	F	F	F	F	F	F	F	F	F	F	F	F	F	F	F	F	F	F	F	F	F	F	F	F
AT4G01860	4	808060	801032	F	F	F	F	F	F	F	F	F	F	F	F	F	F	F	T	F	F	F	F	F	F	F	F	F	F	F	F	F	F	F	F	F	F	F	F	F	T	F	F	F
AT4G01883	4	813068	815170	T	F	F	F	F	F	F	F	F	F	F	F	F	F	F	T	F	F	F	F	F	F	F	F	F	F	F	F	F	T	F	F	F	F	F	F	F	T	F	F	F
AT4G01890	4	816210	818428	T	F	F	F	F	F	F	F	F	F	F	F	F	F	F	T	F	F	F	F	F	F	F	F	F	F	F	F	F	T	F	F	F	F	F	F	F	T	F	F	F
AT4G02020	4	886600	891955	T	F	F	F	F	F	F	F	F	F	F	F	F	F	F	F	F	F	F	F	F	F	F	F	F	F	F	F	F	T	F	F	F	F	F	F	F	F	F	F	F
AT4G02060	4	901388	905590	T	F	F	F	F	F	F	F	F	F	F	F	F	F	F	F	F	F	F	F	F	F	F	F	F	F	F	F	F	T	F	F	F	F	F	F	F	F	F	F	F
AT4G02070	4	906079	912930	T	F	F	F	F	F	F	F	F	F	F	F	F	F	F	F	F	F	F	F	F	F	F	F	F	F	F	F	F	T	F	F	F	F	F	F	F	F	F	F	F
AT4G02550	4	1122223	1120421	F	F	F	F	F	F	F	F	F	F	F	F	F	F	F	F	F	F	F	F	F	F	F	F	F	F	F	F	F	F	F	F	F	F	F	F	F	F	T	F	F
AT4G02590	4	1140499	1137498	F	F	F	F	F	F	F	F	F	F	F	F	F	F	F	F	F	F	F	F	F	F	F	F	F	F	F	F	T	F	F	F	F	F	F	F	F	F	F	F	F
AT4G02650	4	1156453	1158653	F	F	F	F	F	F	F	F	F	F	F	F	F	F	F	F	F	F	F	F	F	F	F	F	T	F	F	F	F	F	F	F	F	F	F	F	F	F	F	F	F
AT4G02660	4	1174321	1159667	F	F	F	F	F	F	F	F	F	F	F	F	F	F	F	F	F	T	F	F	F	F	F	F	F	F	F	F	T	F	F	F	F	F	F	F	F	F	F	F	T
AT4G02830	4	1262315	1264088	T	F	F	F	F	F	F	F	F	F	F	F	F	F	F	F	F	F	F	F	F	F	F	F	F	F	F	F	F	T	F	F	F	F	F	F	F	F	F	F	F
AT4G02850	4	1268612	1266463	T	F	F	F	F	F	F	F	F	F	F	F	F	F	F	F	F	F	F	F	F	F	F	F	F	F	F	F	F	T	F	F	F	F	F	F	F	F	F	F	F
AT4G02860	4	1270525	1268713	T	F	F	F	F	F	F	F	F	F	F	F	F	F	F	F	F	F	F	F	F	F	F	F	F	F	F	F	F	T	F	F	F	F	F	F	F	F	F	F	F
AT4G02870	4	1272746	1271654	T	F	F	F	F	F	F	F	F	F	F	F	F	F	F	F	F	F	F	F	F	F	F	F	F	F	F	F	F	T	F	F	F	F	F	F	F	F	F	F	F
AT4G02880	4	1274512	1278165	T	F	F	F	F	F	F	F	F	F	F	F	F	F	F	F	F	F	F	F	F	F	F	F	F	F	F	F	F	T	F	F	F	F	F	F	F	F	F	F	F
AT4G02900	4	1284066	1287747	T	F	F	F	F	F	F	F	F	F	F	F	F	F	F	F	F	F	F	F	F	F	F	F	F	F	F	F	F	T	F	F	F	F	F	F	F	F	F	F	F
AT4G02910	4	1289615	1288486	T	F	F	F	F	F	F	F	F	F	F	F	F	F	F	F	F	F	F	F	F	F	F	F	F	F	F	F	F	T	F	F	F	F	F	F	F	F	F	F	F
AT4G02940	4	1306503	1310946	T	F	F	F	F	F	F	F	F	F	F	F	F	F	F	F	F	F	F	F	F	F	F	F	F	F	F	F	F	T	F	F	F	F	F	F	F	F	F	F	F
AT4G02980	4	1321477	1319656	T	F	F	F	F	F	F	F	F	F	F	F	F	F	F	F	F	F	F	F	F	F	F	F	F	F	F	F	F	T	F	F	F	F	F	F	F	F	F	F	F
AT4G02990	4	1321859	1324004	T	F	F	F	F	F	F	F	F	F	F	F	F	F	F	F	F	F	F	F	F	F	F	F	F	F	F	F	F	T	F	F	F	F	F	F	F	T	F	F	F
AT4G03000	4	1324108	1327520	T	F	F	F	F	F	F	F	F	F	F	F	F	F	F	F	F	F	F	F	F	F	F	F	F	F	F	F	F	T	F	F	F	F	F	F	F	T	F	F	F
AT4G03010	4	1329952	1331139	T	F	F	F	F	F	T	F	F	F	F	F	F	F	F	F	F	F	F	F	F	F	F	F	F	F	F	T	F	T	F	F	F	F	F	F	F	T	F	F	F
AT4G03020	4	1335297	1331399	T	F	F	F	F	F	T	F	F	F	F	F	F	F	F	T	F	F	F	F	F	F	F	F	F	F	F	T	F	T	F	F	F	F	F	F	F	T	F	F	F
AT4G03030	4	1337368	1335729	T	F	F	F	F	F	F	F	F	F	F	F	F	F	F	F	F	F	F	F	F	F	F	F	F	F	F	T	F	T	F	F	F	F	F	F	F	T	F	F	F
AT4G03038	4	1341289	1340115	T	F	F	F	F	F	T	F	F	F	F	F	F	F	F	F	F	F	F	F	F	F	F	F	F	F	F	F	F	T	F	F	F	F	F	F	F	F	F	F	F
AT4G03039	4	1340479	1340656	F	F	F	F	F	F	T	F	F	F	F	F	F	F	F	F	F	F	F	F	F	F	F	F	F	F	F	F	F	F	F	F	F	F	F	F	F	F	F	F	F
AT4G03040	4	1341083	1343140	T	F	F	F	F	F	T	F	F	F	F	F	F	F	F	F	F	F	F	F	F	F	F	F	F	F	F	T	F	T	F	F	F	F	F	F	F	F	F	F	F
AT4G03050	4	1344182	1346501	T	F	F	F	F	F	F	F	F	F	F	F	F	F	F	F	F	F	F	F	F	F	F	F	F	F	F	T	F	T	F	F	F	F	F	F	F	F	F	F	F
AT4G03060	4	1354023	1351687	T	F	F	F	F	F	F	F	F	F	F	F	F	F	F	F	F	F	F	F	F	F	F	F	F	F	F	T	F	T	F	F	F	F	F	F	F	F	F	F	F
AT4G03070	4	1358432	1359698	T	F	F	F	F	F	F	F	F	F	F	F	F	F	F	F	F	F	F	F	F	F	F	F	F	F	F	T	F	T	F	F	F	F	F	F	F	F	F	F	F
AT4G03080	4	1365475	1359655	T	F	F	F	F	F	F	F	F	F	F	F	F	F	F	F	F	F	F	F	F	F	F	F	F	F	F	T	F	T	F	F	F	F	F	F	F	F	F	F	F
AT4G03090	4	1371215	1366495	T	F	F	F	F	F	F	F	F	F	F	F	F	F	F	F	F	F	F	F	F	F	F	F	F	F	F	T	F	T	F	F	F	F	F	F	F	F	F	F	F
AT4G03100	4	1374281	1376231	T	F	F	F	F	F	F	F	F	F	F	F	F	F	F	F	F	F	F	F	F	F	F	F	F	F	F	F	F	T	F	F	F	F	F	F	F	F	F	F	F
AT4G03110	4	1379420	1376306	T	F	F	F	F	F	F	F	F	F	F	F	F	F	F	F	F	F	F	F	F	F	F	F	F	F	F	F	F	T	F	F	F	F	F	F	F	F	F	F	F
AT4G03130	4	1390646	1387572	T	F	F	F	F	F	F	F	F	F	F	F	F	F	F	F	F	F	F	F	F	F	F	F	F	F	F	F	F	T	F	F	F	F	F	F	F	F	F	F	F
AT4G03140	4	1392121	1393842	T	F	F	F	F	F	F	F	F	F	F	F	F	F	F	F	F	F	F	F	F	F	F	F	F	F	F	F	F	T	F	F	F	F	F	F	F	F	F	F	F
AT4G03200	4	1408159	1412756	T	F	F	F	F	F	F	F	F	F	F	F	F	F	F	F	F	F	F	F	F	F	F	F	F	F	F	F	F	T	F	F	F	F	F	F	F	F	F	F	F
AT4G03205	4	1412785	1414902	T	F	F	F	F	F	F	F	F	F	F	F	F	F	F	F	F	F	F	F	F	F	F	F	F	F	F	F	F	T	F	F	F	F	F	F	F	F	F	F	F
AT4G04140	4	1988843	1984437	F	F	F	F	F	F	F	F	F	F	F	F	F	F	F	F	F	F	F	F	F	F	F	F	F	F	F	F	F	F	F	F	F	F	F	T	F	F	F	F	F
AT4G04296	4	2081827	2083238	F	F	F	F	F	F	F	F	F	F	F	F	F	F	F	F	F	F	F	F	F	F	F	F	F	F	F	F	F	F	F	F	F	F	T	F	F	F	F	F	F
AT4G04510	4	2242120	2244928	F	F	F	F	F	F	F	F	F	F	T	F	F	F	F	F	F	F	F	F	F	F	F	F	F	F	F	F	F	F	F	F	F	F	F	F	F	F	F	F	F
AT4G04525	4	2251447	2250847	F	F	F	F	F	F	F	F	F	F	T	F	F	F	F	F	F	F	F	F	F	F	F	F	F	F	F	F	F	F	F	F	F	F	F	F	F	F	F	F	F
AT4G04530	4	2256555	2252063	F	F	F	F	F	F	F	F	F	F	T	F	F	F	F	F	F	F	F	F	F	F	F	F	F	F	F	F	F	F	F	F	F	F	F	F	F	F	F	F	F
AT4G04540	4	2259578	2262136	F	F	F	F	F	F	F	F	F	F	T	F	F	F	F	F	F	F	F	F	F	F	F	F	F	F	F	F	F	F	F	F	F	F	F	F	F	F	F	F	F
AT4G04740	4	2408565	2404199	F	T	F	F	F	F	F	F	F	F	F	F	F	F	F	F	F	F	F	F	F	F	F	F	F	F	F	F	F	F	F	F	F	F	F	F	F	F	F	F	F
AT4G05370	4	2736132	2736581	F	T	F	F	F	F	F	F	F	F	F	F	F	F	F	F	F	F	F	F	F	F	F	F	F	F	F	F	F	F	F	F	F	F	F	F	F	F	F	F	F
AT4G05380	4	2737143	2737980	F	T	F	F	F	F	F	F	F	F	F	F	F	F	F	F	F	F	F	F	F	F	F	F	F	F	F	F	F	F	F	F	F	F	F	F	F	F	F	F	F
AT4G05440	4	2757211	2758272	F	F	F	T	F	T	F	F	F	F	F	F	F	F	F	F	F	F	F	F	F	F	F	F	F	F	F	F	F	F	T	F	F	F	F	F	F	F	F	F	F
AT4G05460	4	2762442	2760878	F	F	F	F	F	F	F	F	F	F	F	F	F	F	F	F	F	F	F	F	F	F	F	F	F	F	F	F	F	F	F	F	F	T	T	F	F	F	F	F	F
AT4G05582	4	2850476	2855341	F	F	F	F	F	F	F	F	F	F	F	F	F	F	F	F	F	F	F	F	F	F	F	F	F	F	F	F	F	F	F	F	T	F	F	F	F	F	F	F	F
AT4G06597	4	3650673	3655551	F	F	F	F	F	F	F	F	F	F	F	F	F	F	F	F	F	F	F	F	F	F	F	F	F	F	F	F	F	F	F	F	F	F	F	F	F	F	F	F	T
AT4G08867	4	5660223	5660642	F	F	F	F	F	F	F	F	F	F	F	F	F	F	F	F	F	F	F	F	F	F	F	T	F	F	F	F	F	F	F	F	F	F	F	F	F	F	F	F	F
AT4G09150	4	5828614	5833657	F	F	F	F	F	F	F	F	F	T	F	F	F	F	F	F	F	F	F	F	F	F	F	F	F	F	F	F	T	F	F	F	F	F	F	F	F	F	F	F	F
AT4G09500	4	6018132	6019756	F	F	F	F	F	F	T	F	F	F	F	F	F	F	F	F	F	F	F	F	T	F	F	F	F	F	F	F	F	F	F	F	F	F	F	F	F	F	F	F	F
AT4G09510	4	6023870	6021161	F	F	F	F	F	F	T	F	F	F	F	F	F	F	F	F	F	F	F	F	T	F	F	F	F	F	F	F	F	F	F	F	F	F	F	F	F	F	F	F	F
AT4G09730	4	6136246	6139708	F	F	F	F	F	F	F	F	T	F	F	F	F	F	F	F	F	F	F	F	F	F	F	F	F	F	F	F	F	F	F	F	F	F	F	F	F	F	F	F	F
AT4G10240	4	6369522	6368932	F	F	T	F	F	F	F	F	F	F	F	F	F	F	F	F	F	F	F	F	F	F	F	F	F	F	F	F	F	F	F	F	F	F	F	F	F	F	F	F	F
AT4G10390	4	6443431	6441669	F	F	T	F	F	F	F	F	F	F	F	F	F	F	F	F	F	F	F	F	F	F	F	F	F	F	F	F	F	F	F	F	F	F	F	F	F	F	F	F	F
AT4G10440	4	6461928	6459724	F	F	F	F	F	F	F	F	T	F	F	F	F	F	F	F	F	F	F	F	F	F	F	F	F	F	F	F	F	F	F	F	F	F	F	F	F	F	F	F	F
AT4G10470	4	6476010	6477879	F	F	T	F	F	F	F	F	F	F	F	F	F	F	F	F	F	F	F	F	F	F	F	F	F	F	F	F	F	F	F	F	F	F	F	F	F	F	F	F	F
AT4G10925	4	6704618	6702739	F	F	F	F	F	F	F	F	F	F	F	F	F	F	F	F	F	F	F	F	F	F	F	F	F	F	F	F	F	F	F	F	F	F	F	F	F	F	T	F	F
AT4G10930	4	6708842	6705143	F	F	F	F	F	F	F	F	F	F	F	F	F	F	F	F	F	F	F	F	F	F	F	F	F	F	F	F	F	F	F	F	F	F	F	F	F	F	T	F	F
AT4G10940	4	6710919	6708978	F	F	F	F	F	F	F	F	F	F	F	F	F	F	F	F	T	F	F	F	F	F	F	F	F	F	F	F	F	F	F	F	F	F	F	F	F	F	T	F	F
AT4G10950	4	6713508	6711382	F	F	F	F	F	F	F	F	F	F	F	F	F	F	F	F	T	F	F	F	F	F	F	F	F	F	F	F	F	F	F	F	F	F	F	F	F	F	T	F	F
AT4G10955	4	6718551	6713553	F	F	F	F	F	F	F	F	F	F	F	F	F	F	F	F	T	F	F	F	F	F	F	F	F	F	F	F	F	F	F	F	F	F	F	F	F	F	T	F	F
AT4G10960	4	6718546	6713553	F	F	F	F	F	F	F	F	F	F	F	F	F	F	F	F	T	F	F	F	F	F	F	F	F	F	F	F	F	F	F	F	F	F	F	F	F	F	T	F	F
AT4G11130	4	6780518	6784436	F	F	F	F	F	F	F	F	F	F	F	F	F	F	F	F	F	F	F	F	F	F	F	F	F	F	F	F	F	F	F	F	F	F	F	F	T	F	F	F	F
AT4G11730	4	7067029	7070962	F	F	F	F	T	F	F	F	F	F	F	F	F	F	F	F	F	F	F	F	F	F	F	F	F	F	F	F	F	F	F	F	F	F	F	F	F	F	F	F	F
AT4G11750	4	7078544	7077384	F	F	F	F	F	F	F	F	F	F	F	F	F	F	F	T	F	F	F	F	F	F	F	F	F	F	F	F	F	F	F	F	F	F	F	F	F	F	F	F	F
AT4G11760	4	7079310	7080439	F	F	F	F	F	F	F	F	F	F	F	F	F	F	F	T	F	F	F	F	F	F	F	F	F	F	F	F	F	F	F	F	F	F	F	F	F	F	F	F	F
AT4G12650	4	7469787	7467975	F	F	F	F	F	F	F	F	F	F	F	F	F	F	F	F	F	T	F	F	F	F	F	F	F	F	F	F	F	F	F	F	F	F	F	F	F	F	F	F	F
AT4G12825	4	7529468	7529889	F	F	F	F	F	F	F	F	F	F	F	F	F	F	F	F	F	F	F	F	F	F	F	F	F	F	F	F	F	F	F	F	F	F	F	F	F	F	F	F	T
AT4G13180	4	7658193	7657192	F	F	F	F	F	F	F	F	F	F	F	F	F	F	F	F	F	F	F	F	F	F	F	F	F	F	F	F	F	F	F	F	F	F	F	F	F	F	F	F	T
AT4G13190	4	7661102	7659431	F	F	F	F	F	F	F	F	F	F	F	F	F	F	F	F	F	F	F	F	F	F	F	F	F	F	F	F	F	F	F	F	F	F	F	F	F	F	F	F	T
AT4G13610	4	7915018	7921227	F	F	F	F	F	F	F	F	F	F	T	F	F	F	F	F	F	F	F	F	F	F	F	F	F	F	F	F	F	F	F	F	F	F	F	F	F	F	F	F	F
AT4G13750	4	7975187	7987616	F	F	F	F	F	F	F	F	F	F	F	F	F	F	F	F	F	F	F	T	F	F	F	F	F	F	F	F	F	F	F	F	F	F	F	F	F	F	F	F	F
AT4G13800	4	8004135	8001858	F	F	F	F	F	F	F	F	F	F	F	F	F	F	F	F	F	F	F	F	F	F	F	F	F	F	F	F	F	F	F	F	F	F	F	T	F	F	F	F	F
AT4G13880	4	8025800	8028610	F	T	F	F	F	F	F	F	F	F	F	F	F	F	F	F	F	F	F	F	F	F	F	F	F	F	F	F	F	F	F	F	F	F	F	F	F	F	F	F	F
AT4G13885	4	8030750	8028907	F	T	F	F	F	F	F	F	F	F	F	F	F	F	F	F	F	F	F	F	F	F	F	F	F	F	F	F	F	F	F	F	F	F	F	F	F	F	F	F	F
AT4G14400	4	8294442	8298598	F	F	F	F	F	F	F	F	F	F	F	F	F	F	F	F	F	F	F	F	F	F	F	F	F	F	F	F	F	F	F	F	F	F	F	F	F	F	F	T	F
AT4G14403	4	8299130	8299038	F	F	F	F	F	F	F	F	F	F	F	F	F	F	F	F	F	F	F	F	F	F	F	F	F	F	F	F	F	F	F	F	F	F	F	F	F	F	F	T	F
AT4G14480	4	8331540	8330077	F	F	F	F	F	F	F	F	F	F	F	F	F	F	F	T	F	F	F	F	F	F	F	F	F	F	F	F	F	F	F	F	F	F	F	F	F	T	F	F	F
AT4G14490	4	8333574	8332093	F	F	F	F	F	F	F	F	F	F	F	F	F	F	F	T	F	F	F	F	F	F	F	F	F	F	F	F	F	F	F	F	F	F	F	F	F	T	F	F	F
AT4G15180	4	8651406	8662587	F	F	F	F	F	F	F	F	F	F	F	F	F	F	F	F	F	T	F	F	F	F	F	F	F	T	F	F	F	F	F	F	F	F	F	F	F	F	F	F	F
AT4G15563	4	8891784	8892392	F	F	F	F	F	F	T	F	F	F	F	F	F	F	F	F	F	F	F	F	F	F	F	F	F	F	F	T	F	F	F	F	F	F	F	F	F	F	F	F	F
AT4G15570	4	8892637	8898997	F	F	F	F	F	F	T	F	F	F	F	F	F	F	F	F	F	F	F	F	F	F	F	F	F	F	F	T	F	F	F	F	F	F	F	F	F	F	F	F	F
AT4G16143	4	9137215	9133951	F	F	F	F	F	F	F	F	T	F	F	F	F	F	F	F	F	F	F	F	F	F	F	F	F	F	F	F	F	F	F	F	F	F	F	F	F	F	F	F	F
AT4G16310	4	9218652	9225279	F	F	F	F	F	F	F	F	F	F	F	F	F	F	F	F	F	F	F	F	T	F	F	F	F	F	F	F	F	F	F	F	F	F	F	F	F	F	F	F	F
AT4G16340	4	9241334	9228202	F	F	F	F	F	F	T	F	F	F	F	F	F	F	F	F	F	F	F	F	F	F	F	F	F	F	F	F	F	F	F	F	F	F	F	F	F	F	F	F	F
AT4G16745	4	9411888	9414133	F	F	F	F	F	F	F	F	T	F	F	F	F	F	F	F	F	F	F	F	F	F	F	F	F	F	F	F	F	F	F	F	F	F	F	F	F	F	F	F	F
AT4G17580	4	9791158	9789802	F	F	F	F	F	F	F	F	F	F	F	F	F	F	F	T	F	F	F	F	F	F	F	F	F	F	F	F	F	F	F	F	F	F	F	F	F	T	F	F	F
AT4G17880	4	9935599	9933379	F	F	F	F	F	F	F	F	F	F	F	F	F	F	F	F	F	T	F	F	F	F	F	F	F	F	F	F	F	F	F	F	F	F	F	F	F	F	F	F	F
AT4G18330	4	10126590	10128745	F	F	F	F	F	F	F	F	T	F	F	F	F	F	F	F	F	F	F	F	F	F	F	F	F	F	F	F	F	F	F	F	F	F	F	F	F	F	F	F	F
AT4G18335	4	10128880	10129374	F	F	F	F	F	F	F	F	T	F	F	F	F	F	F	F	F	F	F	F	F	F	F	F	F	F	F	F	F	F	F	F	F	F	F	F	F	F	F	F	F
AT4G18930	4	10370715	10372056	F	F	F	F	F	F	F	F	F	F	F	F	F	F	F	F	F	T	F	F	F	F	F	F	F	F	F	F	F	F	F	F	F	F	F	F	F	F	F	F	T
AT4G19540	4	10657393	10659243	F	F	F	F	F	F	F	F	F	F	T	F	F	F	F	F	F	F	F	F	F	F	F	F	F	F	F	F	F	F	F	F	F	F	F	F	F	F	F	F	F
AT4G19560	4	10661438	10664726	F	F	F	F	T	F	F	F	F	F	F	F	F	F	F	F	F	F	F	F	F	F	F	F	F	F	F	F	F	F	F	F	F	F	F	F	F	F	F	F	F
AT4G19960	4	10813595	10817080	F	F	F	F	F	F	F	F	F	F	F	F	F	F	F	T	F	T	F	F	F	F	F	F	F	F	F	F	F	F	F	F	F	F	F	F	F	T	F	F	F
AT4G20420	4	11016981	11017634	F	F	F	F	F	F	F	F	F	F	F	F	F	F	F	F	T	F	F	F	F	F	F	F	F	F	F	F	F	F	F	F	F	F	F	F	F	F	T	F	F
AT4G20430	4	11021291	11017667	F	F	F	F	F	F	F	F	F	F	F	F	F	F	F	F	T	F	F	F	F	F	F	F	F	F	F	F	F	F	F	F	F	F	F	F	F	F	T	F	F
AT4G20860	4	11172633	11174478	F	F	F	F	F	F	F	F	F	F	F	F	F	F	F	F	T	F	F	F	F	F	F	F	F	F	F	F	F	F	F	F	F	F	F	F	F	F	T	F	F
AT4G20870	4	11176892	11174461	F	F	F	F	F	F	F	F	F	F	F	F	F	F	F	F	T	F	F	F	F	F	F	F	F	F	F	F	F	F	F	F	F	F	F	F	F	F	T	F	F
AT4G21100	4	11265474	11258772	F	F	F	F	F	F	F	F	F	F	F	F	F	F	F	F	F	F	F	F	F	F	F	F	F	F	F	F	F	F	F	F	F	F	F	T	F	F	F	F	F
AT4G21130	4	11274307	11276310	F	F	F	F	F	F	F	F	T	F	F	F	F	F	F	F	F	F	F	F	F	F	F	F	F	F	F	F	F	F	F	F	F	F	F	F	F	F	F	F	F
AT4G22150	4	11732913	11731150	F	F	F	F	F	F	F	F	F	F	F	F	F	F	F	F	F	F	F	F	F	F	F	F	F	F	F	F	F	F	F	F	F	F	F	F	T	F	F	F	F
AT4G22440	4	11831036	11832280	F	F	T	T	F	T	F	F	F	F	F	F	F	F	F	F	F	F	F	F	F	F	F	F	F	F	F	F	F	F	T	F	F	F	F	F	F	F	F	F	F
AT4G22930	4	12018895	12021602	F	F	F	F	F	F	F	T	F	F	F	F	F	F	F	F	F	F	F	F	F	F	F	F	F	F	F	F	F	F	F	F	F	F	F	F	F	F	F	F	F
AT4G22940	4	12023478	12021774	F	F	F	F	F	F	F	T	F	F	F	F	F	F	F	F	F	F	F	F	F	F	F	F	F	F	F	F	F	F	F	F	F	F	F	F	F	F	F	F	F
AT4G23100	4	12107310	12103172	F	F	F	F	F	F	F	F	F	F	F	T	F	F	F	F	F	F	F	F	F	F	F	T	F	F	F	F	F	F	F	F	F	F	F	F	F	F	F	F	F
AT4G23160	4	12129496	12134198	F	F	F	F	F	F	F	F	F	F	T	F	F	F	F	F	F	F	F	F	F	F	F	F	F	F	F	F	F	F	F	F	F	F	F	F	F	F	F	F	F
AT4G23170	4	12135104	12136168	F	F	F	F	F	F	F	F	F	F	T	F	F	F	F	F	F	F	F	F	F	F	F	F	F	F	F	F	F	F	F	F	F	F	F	F	F	F	F	F	F
AT4G23190	4	12143844	12141043	F	F	F	F	F	F	F	F	F	F	T	F	F	F	F	F	F	F	F	F	F	F	F	F	F	F	F	F	F	F	F	F	F	F	F	F	F	F	F	F	F
AT4G23250	4	12167036	12162014	F	F	F	F	F	F	F	F	F	F	F	F	F	F	F	F	T	F	F	F	F	F	F	F	F	F	F	F	F	F	F	F	F	F	F	F	F	F	T	F	F
AT4G23630	4	12317069	12319947	F	F	F	F	F	F	F	F	F	F	F	F	F	F	F	F	F	F	T	F	F	F	F	T	F	F	F	F	F	F	F	F	F	F	F	F	F	F	F	F	F
AT4G23640	4	12324496	12320162	F	F	F	F	F	F	F	F	F	F	F	F	F	F	F	F	F	F	T	F	F	F	F	T	F	F	F	F	F	F	F	F	F	F	F	F	F	F	F	F	F
AT4G23710	4	12350099	12351634	F	F	F	T	F	T	F	T	F	F	F	F	F	F	F	F	F	F	F	F	F	F	F	F	F	F	F	F	F	F	T	F	F	F	F	F	F	F	F	F	F
AT4G23750	4	12376204	12378034	F	F	F	F	F	F	F	F	F	F	F	F	F	F	F	F	F	F	F	F	F	F	F	F	F	F	F	F	F	F	F	F	F	F	F	F	T	F	F	F	F
AT4G24270	4	12587394	12581611	F	F	F	F	F	F	F	F	F	F	F	F	F	T	F	F	F	F	F	F	F	F	F	F	F	F	F	F	F	F	F	F	F	F	F	F	F	F	F	F	F
AT4G26380	4	13338087	13341569	F	F	F	F	F	F	F	F	F	F	F	F	F	F	F	F	F	F	F	F	F	F	F	F	F	F	F	F	T	F	F	F	F	F	F	F	F	F	F	F	F
AT4G26400	4	13346606	13344817	F	F	F	F	F	F	F	F	F	F	F	F	F	F	F	F	F	F	F	F	F	F	F	F	F	F	F	F	T	F	F	F	F	F	F	F	F	F	F	F	F
AT4G26410	4	13346663	13349025	F	F	F	F	F	F	F	F	F	F	F	F	F	F	F	F	F	F	F	F	F	F	F	F	F	F	F	F	T	F	F	F	F	F	F	F	F	F	F	F	F
AT4G26910	4	13523231	13519817	F	F	F	F	F	F	F	F	F	F	F	F	F	F	F	F	F	F	F	F	F	F	F	F	F	F	F	F	T	F	F	F	F	F	F	F	F	F	F	F	F
AT4G27300	4	13672354	13669314	F	F	F	F	F	F	F	F	F	F	F	F	F	F	F	F	F	F	F	F	F	F	F	F	F	T	F	F	F	F	F	F	F	F	F	F	F	F	F	F	F
AT4G27420	4	13714803	13712205	F	F	F	F	F	F	F	F	F	F	F	F	F	F	F	F	F	T	F	F	F	F	F	F	F	F	F	F	F	F	F	F	F	F	F	F	F	F	F	F	T
AT4G27800	4	13854197	13851868	F	F	F	F	F	F	F	F	F	F	F	F	F	F	F	F	F	F	F	F	F	F	F	F	F	F	F	F	T	F	F	F	F	F	F	F	F	F	F	F	F
AT4G27840	4	13866293	13865051	F	F	F	F	F	F	F	F	F	F	F	F	F	F	F	F	F	F	F	F	F	F	F	F	F	T	F	F	F	F	F	F	F	F	F	F	F	F	F	F	F
AT4G28190	4	13985467	13987267	F	F	F	F	F	F	F	F	F	F	T	F	F	F	F	F	F	F	F	F	F	F	F	F	F	F	F	F	F	F	F	F	F	F	F	F	F	F	F	F	F
AT4G28200	4	13990456	13987608	F	F	F	F	F	F	F	F	F	F	T	F	F	F	F	F	F	F	F	F	F	F	F	F	F	F	F	F	F	F	F	F	F	F	F	F	F	F	F	F	F
AT4G28210	4	13990623	13992084	F	F	F	F	F	F	F	F	F	F	T	F	F	F	F	F	F	F	F	F	F	F	F	F	F	F	F	F	F	F	F	F	F	F	F	F	F	F	F	F	F
AT4G28270	4	14009025	14007545	F	F	F	F	F	F	F	F	F	F	F	F	F	F	F	F	F	F	F	F	F	F	F	F	F	F	F	F	F	F	F	F	F	F	F	F	F	F	F	F	T
AT4G28410	4	14052248	14055018	F	T	F	F	F	F	F	F	F	F	F	F	F	F	F	F	F	F	F	F	F	F	F	F	F	F	F	F	F	F	F	F	F	F	F	F	F	F	F	F	F
AT4G28420	4	14055667	14057598	F	T	F	F	F	F	F	F	F	F	F	F	F	F	F	F	F	F	F	F	F	F	F	F	F	F	F	F	F	F	F	F	F	F	F	F	F	F	F	F	F
AT4G28430	4	14057798	14059870	F	T	F	F	F	F	F	F	F	F	F	F	F	F	F	F	F	F	F	F	F	F	F	F	F	F	F	F	F	F	F	F	F	F	F	F	F	F	F	F	F
AT4G28620	4	14137959	14135532	F	F	F	F	F	F	F	F	F	F	F	F	F	F	F	F	F	F	F	F	F	F	F	F	F	F	F	F	F	F	F	F	F	F	T	F	F	F	F	F	F
AT4G28910	4	14266755	14264073	F	F	F	F	F	F	F	F	F	F	F	F	F	F	F	F	F	F	F	F	F	F	F	F	F	F	F	T	F	F	F	F	F	F	F	F	F	F	F	F	F
AT4G29410	4	14470173	14468250	F	F	F	F	F	F	F	F	F	F	F	T	F	F	F	F	F	F	F	F	F	F	F	T	F	F	F	F	F	F	F	F	F	F	F	F	F	F	F	F	F
AT4G29440	4	14477941	14473763	F	F	F	F	F	F	F	F	F	F	F	T	F	F	F	F	F	F	F	F	F	F	F	T	F	F	F	F	F	F	F	F	F	F	F	F	F	F	F	F	F
AT4G29740	4	14566271	14569338	F	F	F	F	F	F	F	F	F	F	F	F	F	F	T	F	F	F	F	F	F	F	F	F	F	F	F	T	F	F	F	F	F	F	F	F	F	F	F	F	F
AT4G29750	4	14569734	14572810	F	F	F	F	F	F	F	F	F	F	F	F	F	F	T	F	F	F	F	F	F	F	F	F	F	F	F	T	F	F	F	F	F	F	F	F	F	F	F	F	F
AT4G29910	4	14630746	14627969	F	F	F	F	F	F	F	F	F	F	F	F	F	F	F	F	F	F	F	F	F	F	F	F	F	F	F	F	F	F	F	F	F	F	F	F	T	F	F	F	F
AT4G29950	4	14657051	14660579	F	F	F	F	F	F	F	F	F	F	F	F	F	F	F	F	F	F	F	T	F	F	F	F	F	F	F	F	F	F	F	F	F	F	F	F	F	F	F	F	F
AT4G29960	4	14662409	14660573	F	F	F	F	F	F	F	F	F	F	F	F	F	F	F	F	F	F	F	T	F	F	F	F	F	F	F	F	F	F	F	F	F	F	F	F	F	F	F	F	F
AT4G29970	4	14663923	14662771	F	F	F	F	F	F	F	F	F	F	F	F	F	F	F	F	F	F	F	T	F	F	F	F	F	F	F	F	F	F	F	F	F	F	F	F	F	F	F	F	F
AT4G30050	4	14687782	14687035	F	F	T	F	F	F	F	F	F	F	F	F	F	F	F	F	F	F	F	F	F	F	F	F	F	F	F	F	F	F	T	F	F	F	F	F	F	F	F	F	F
AT4G30060	4	14692486	14689135	F	F	T	F	F	F	F	F	F	F	F	F	F	F	F	F	F	F	F	F	F	F	F	F	F	F	F	F	F	F	T	F	F	F	F	F	F	F	F	F	F
AT4G30300	4	14831556	14831011	F	F	T	T	F	T	F	F	F	F	F	F	F	F	F	F	F	F	F	F	F	F	F	F	F	F	F	F	F	F	T	F	F	F	F	F	F	F	F	F	F
AT4G31260	4	15182790	15182599	T	F	F	F	F	F	F	F	F	F	F	F	F	F	F	F	F	F	F	F	F	F	F	F	F	F	F	F	F	T	F	F	F	F	F	F	F	F	F	F	F
AT4G31265	4	15183090	15183162	T	F	F	F	F	F	F	F	F	F	F	F	F	F	F	F	F	F	F	F	F	F	F	F	F	F	F	F	F	T	F	F	F	F	F	F	F	F	F	F	F
AT4G31270	4	15184967	15183194	T	F	F	F	F	F	F	F	F	F	F	F	F	F	F	F	F	F	F	F	F	F	F	F	F	F	F	F	F	T	F	F	F	F	F	F	F	F	F	F	F
AT4G31360	4	15221849	15223633	F	F	F	F	F	F	F	F	F	F	F	F	F	F	F	F	F	F	F	F	F	F	F	F	F	F	F	F	F	F	F	F	F	F	F	F	F	F	F	F	T
AT4G31370	4	15224691	15223661	F	F	F	F	F	F	F	F	F	F	F	F	F	F	F	F	F	F	F	F	F	F	F	F	F	F	F	F	F	F	F	F	F	F	F	F	F	F	F	F	T
AT4G31570	4	15297067	15306042	F	F	F	F	F	F	F	F	F	F	F	F	T	F	F	F	F	F	F	F	F	F	T	F	F	F	F	F	F	F	F	F	F	F	F	F	F	F	F	F	F
AT4G31690	4	15345167	15343333	F	F	F	F	F	F	F	F	F	F	T	F	F	F	F	F	F	F	F	F	F	F	F	F	F	F	F	F	T	F	F	F	F	F	F	F	F	F	F	F	F
AT4G32010	4	15479530	15485359	F	F	F	F	F	F	F	F	F	F	F	F	F	F	F	F	F	F	T	F	F	F	F	F	F	F	F	F	F	F	F	F	F	F	F	F	F	F	F	F	F
AT4G32710	4	15781050	15783466	F	F	F	F	F	F	F	F	T	F	F	F	F	F	F	F	F	F	F	F	F	F	F	F	F	F	F	F	F	F	F	F	F	F	F	F	F	F	F	F	F
AT4G33650	4	16160938	16166971	F	F	F	F	F	F	F	F	F	F	F	F	F	T	F	F	F	F	F	F	F	F	F	F	F	F	F	F	F	F	F	F	F	T	T	F	F	F	F	F	F
AT4G34110	4	16336392	16340102	F	F	T	F	F	F	F	F	F	F	F	F	F	F	F	F	F	F	F	F	F	F	F	F	F	F	F	F	F	F	F	F	F	F	F	F	F	F	F	F	F
AT4G34120	4	16341013	16343122	F	F	T	F	F	F	F	F	F	F	F	F	F	F	F	F	F	F	F	F	F	F	F	F	F	F	F	F	F	F	F	F	F	F	F	F	F	F	F	F	F
AT4G34270	4	16406244	16403848	F	F	F	F	F	F	F	F	F	F	F	T	F	F	F	F	F	F	F	F	F	F	F	F	F	F	F	F	F	F	F	F	F	F	F	F	F	F	F	F	F
AT4G34280	4	16407002	16410789	F	F	F	F	F	F	F	F	F	F	F	T	F	F	F	F	F	F	F	F	F	F	F	F	F	F	F	F	F	F	F	F	F	F	F	F	F	F	F	F	F
AT4G34310	4	16414117	16419739	F	F	F	F	F	F	F	F	F	F	F	T	F	F	F	F	F	F	F	F	F	F	F	F	F	F	F	F	F	F	F	F	F	F	F	F	F	F	F	F	F
AT4G34340	4	16428014	16426643	F	F	F	F	F	F	F	F	F	F	F	F	F	F	F	F	F	F	F	F	F	F	F	F	F	F	F	F	F	F	F	F	F	F	F	F	F	F	T	F	F
AT4G34370	4	16434337	16437313	F	F	F	F	F	F	F	F	F	F	F	F	F	F	F	F	F	F	F	F	F	F	F	F	F	F	F	F	F	F	F	F	F	F	F	F	T	F	F	F	F
AT4G35070	4	16694175	16695703	F	F	F	F	F	F	F	F	F	F	F	T	F	F	F	F	F	F	T	F	F	F	F	T	F	F	F	F	F	F	F	F	F	F	F	F	F	F	F	F	F
AT4G35120	4	16716811	16718022	F	F	F	F	F	F	F	F	F	F	F	F	F	F	F	F	F	F	T	F	F	F	F	F	F	F	F	F	F	F	F	F	F	F	F	F	F	F	F	F	F
AT4G35350	4	16810487	16812014	F	F	F	F	F	F	F	F	F	F	F	T	F	F	F	F	F	F	F	F	F	F	F	F	F	F	F	F	F	F	F	F	F	F	F	F	F	F	F	F	F
AT4G35950	4	17025866	17023840	F	F	F	F	F	F	T	F	F	F	F	F	F	F	F	F	F	F	F	F	F	F	F	F	F	F	F	F	F	F	F	F	F	F	F	F	F	F	F	F	F
AT4G36030	4	17047318	17044948	F	F	F	F	F	F	F	F	F	F	F	F	F	F	F	F	T	F	F	F	F	F	F	F	F	F	F	F	F	F	F	F	F	F	F	F	F	F	T	F	F
AT4G37400	4	17584045	17586354	F	F	F	F	F	F	F	F	F	F	F	F	F	F	F	F	F	T	F	F	F	F	F	F	F	F	F	F	F	F	F	F	F	F	F	F	F	F	F	F	T
AT4G37409	4	17592905	17590763	F	F	F	F	F	F	F	F	F	F	F	F	F	F	F	F	F	T	F	F	F	F	F	F	F	F	F	F	F	F	F	F	F	F	F	F	F	F	F	F	T
AT4G37410	4	17590766	17592914	F	F	F	F	F	F	F	F	F	F	F	F	F	F	F	F	F	T	F	F	F	F	F	F	F	F	F	F	F	F	F	F	F	F	F	F	F	F	F	F	T
AT4G37420	4	17593117	17594883	F	F	F	F	F	F	F	F	F	F	F	F	F	F	F	F	F	T	F	F	F	F	F	F	F	F	F	F	F	F	F	F	F	F	F	F	F	F	F	F	T
AT4G37450	4	17606749	17605752	F	F	F	F	F	F	F	F	F	F	F	F	F	F	F	F	F	F	F	F	F	F	F	F	F	F	F	F	F	F	F	F	F	F	F	F	F	F	F	F	T
AT4G37460	4	17615770	17608372	F	F	F	F	F	F	F	F	F	F	F	F	F	F	F	F	F	F	F	F	F	F	F	F	F	F	F	F	F	F	F	F	F	F	F	F	F	F	F	F	T
AT4G37470	4	17618467	17616653	F	F	F	F	F	F	F	F	F	F	F	F	F	F	F	F	F	F	F	F	F	F	F	F	F	F	F	F	F	F	F	F	F	F	F	F	F	F	F	F	T
AT4G37760	4	17743881	17746672	F	F	F	F	F	F	F	F	F	F	F	F	F	F	F	F	F	F	F	F	F	F	F	F	F	F	F	F	F	F	F	F	F	F	F	F	T	F	F	F	F
AT4G38550	4	18025629	18028794	F	F	F	F	F	F	F	F	F	F	F	F	F	F	F	F	F	F	F	F	F	F	F	F	T	F	F	F	F	F	F	F	F	F	F	F	F	F	F	F	F
AT5G01650	5	244108	242547	F	F	F	F	F	F	F	F	F	F	F	F	F	F	F	F	F	F	F	F	F	F	F	F	F	F	F	T	F	F	F	F	F	F	F	F	F	F	F	F	F
AT5G01660	5	248142	244501	F	F	F	F	F	F	F	F	F	F	F	F	F	F	F	F	F	F	F	F	F	F	F	F	F	F	F	T	F	F	F	F	F	F	F	F	F	F	F	F	F
AT5G01849	5	331770	331901	F	T	F	F	F	F	F	F	F	F	F	F	F	F	F	F	F	F	F	F	F	F	F	F	F	F	F	F	F	F	F	F	F	F	F	F	F	F	F	F	F
AT5G01850	5	332334	334467	F	T	F	F	F	F	F	F	F	F	F	F	F	F	F	F	F	F	F	F	F	F	F	F	F	F	F	F	F	F	F	F	F	F	F	F	F	F	F	F	F
AT5G02130	5	422029	419655	F	F	F	F	F	F	F	F	F	F	F	F	F	F	F	T	F	F	F	F	F	F	F	F	F	F	F	F	F	F	F	F	F	F	F	F	F	T	F	F	F
AT5G02140	5	423381	424434	F	F	F	F	F	F	F	F	F	F	F	F	F	F	F	T	F	F	F	F	F	F	F	F	F	F	F	F	F	F	F	F	F	F	F	F	F	T	F	F	F
AT5G03690	5	965049	963147	F	F	F	F	F	F	F	F	F	F	F	F	F	F	F	T	F	F	F	F	F	F	F	F	F	F	F	F	F	F	F	F	F	F	F	F	F	T	F	F	F
AT5G04267	5	1182295	1182164	F	F	F	F	F	F	F	F	F	F	F	F	F	F	F	F	F	F	F	F	F	F	F	F	F	F	F	F	F	F	F	F	F	F	F	F	T	F	F	F	F
AT5G04270	5	1184766	1182719	F	F	F	F	F	F	F	F	F	F	F	F	F	F	F	F	F	F	F	F	F	F	F	F	F	F	F	F	F	F	F	F	F	F	F	F	T	F	F	F	F
AT5G04420	5	1249944	1246605	F	F	F	F	F	F	F	F	F	F	F	F	F	F	F	F	F	F	F	F	F	F	F	F	F	F	F	F	F	F	F	F	F	F	F	F	T	F	F	F	F
AT5G04430	5	1253866	1250252	F	F	F	F	F	F	F	F	F	F	F	F	F	F	F	F	F	F	F	F	F	F	F	F	F	F	F	F	F	F	F	F	F	F	F	F	T	F	F	F	F
AT5G05110	5	1508868	1507420	F	F	F	F	F	F	F	F	F	F	F	F	F	F	T	F	F	F	F	F	F	F	F	F	T	F	T	F	F	F	F	F	F	F	F	F	F	F	F	F	F
AT5G05113	5	1509991	1509734	F	F	F	F	F	F	F	F	F	F	F	F	F	F	T	F	F	F	F	F	F	F	F	F	T	F	T	F	F	F	F	F	F	F	F	F	F	F	F	F	F
AT5G06530	5	1994913	1989748	F	F	F	F	F	F	T	F	F	F	F	F	F	F	F	F	F	F	F	F	F	F	F	F	F	F	F	F	F	F	F	F	F	F	F	F	F	F	F	F	F
AT5G06810	5	2108494	2112257	F	F	F	F	F	F	F	F	F	F	F	F	F	F	F	F	F	F	F	F	T	F	F	F	F	F	F	F	F	F	F	F	F	F	F	F	F	F	F	F	F
AT5G07810	5	2498485	2491284	F	F	F	F	F	F	F	F	F	F	F	F	F	F	F	F	F	F	F	F	T	F	F	F	F	T	F	F	F	F	F	F	F	F	F	F	F	F	F	F	F
AT5G08430	5	2716701	2720213	F	F	F	F	F	F	T	F	F	F	F	F	F	F	F	F	F	F	F	F	F	F	F	F	F	F	F	F	F	F	F	F	F	F	F	F	F	F	F	F	F
AT5G08440	5	2720670	2727168	F	F	F	F	F	F	T	F	F	F	F	F	F	F	F	F	F	F	F	F	F	F	F	F	F	F	F	F	F	F	F	F	F	F	F	F	F	F	F	F	F
AT5G08450	5	2732894	2727822	F	F	F	F	F	F	T	F	F	F	F	F	F	F	F	F	F	F	F	F	F	F	F	F	F	F	F	F	F	F	F	F	F	F	F	F	F	F	F	F	F
AT5G08520	5	2758363	2755176	F	F	F	F	F	F	T	F	F	F	F	F	F	F	F	F	F	F	F	F	F	F	F	F	F	F	F	F	F	F	F	F	F	F	F	F	F	F	F	F	F
AT5G09430	5	2932163	2933363	F	F	F	F	F	F	F	F	F	F	F	F	F	F	F	F	F	F	F	F	F	F	F	F	F	F	F	T	F	F	F	F	F	F	F	F	F	F	F	F	F
AT5G09660	5	2995676	2993445	F	F	F	F	F	F	F	F	F	F	F	T	F	F	F	F	F	F	F	F	F	F	F	F	F	F	F	F	F	F	F	F	F	F	F	F	F	F	F	F	F
AT5G10070	5	3150435	3148523	F	F	F	F	F	F	F	F	F	F	F	F	T	F	F	F	F	F	F	F	F	F	F	F	F	F	F	F	F	F	F	F	F	F	F	F	F	F	F	F	F
AT5G10230	5	3211424	3209541	F	F	F	F	F	F	F	F	F	F	F	F	T	F	F	F	F	F	F	F	F	F	F	F	F	F	F	F	F	F	F	F	F	F	F	F	F	F	F	F	F
AT5G10470	5	3297391	3289926	F	F	F	F	F	F	F	F	F	F	F	F	F	F	F	F	T	F	F	F	F	F	F	F	F	F	F	F	F	F	F	F	F	F	F	F	F	F	T	F	F
AT5G10560	5	3339367	3336256	F	F	F	F	F	F	F	F	F	T	F	F	F	T	F	F	F	F	F	F	F	F	F	F	F	F	F	F	F	F	F	F	F	T	T	F	F	F	F	F	F
AT5G10580	5	3347422	3350072	F	F	F	F	F	F	F	F	F	F	F	F	F	F	F	F	F	F	F	F	F	F	F	F	F	F	F	T	F	F	F	F	F	F	F	F	F	F	F	F	F
AT5G10590	5	3349469	3349135	F	F	F	F	F	F	F	F	F	F	F	F	F	F	F	F	F	F	F	F	F	F	F	F	F	F	F	T	F	F	F	F	F	F	F	F	F	F	F	F	F
AT5G10600	5	3351038	3352880	F	F	F	F	F	F	F	F	F	F	F	F	F	F	F	F	F	F	F	F	F	F	F	F	F	T	F	T	F	F	F	F	F	F	F	F	F	F	F	F	F
AT5G10610	5	3353508	3355125	F	F	F	F	F	F	F	F	F	F	F	F	F	F	F	F	F	F	F	F	F	F	F	F	F	T	F	T	F	F	F	F	F	F	F	F	F	F	F	F	F
AT5G10620	5	3356616	3355321	F	F	F	F	F	F	F	F	F	F	F	F	F	F	F	F	F	F	F	F	F	F	F	F	F	T	F	T	F	F	F	F	F	F	F	F	F	F	F	F	F
AT5G10880	5	3432694	3433868	F	F	F	F	F	F	F	F	F	F	F	F	F	F	F	F	T	F	F	F	F	F	F	F	F	F	F	F	F	F	F	F	F	F	F	F	F	F	T	F	F
AT5G10890	5	3435068	3434031	F	F	F	F	F	F	F	F	F	F	F	F	F	F	F	F	T	F	F	F	F	F	F	F	F	F	F	F	F	F	F	F	F	F	F	F	F	F	T	F	F
AT5G11110	5	3536227	3541134	F	F	F	F	F	F	F	F	F	F	F	F	T	F	F	F	F	F	F	F	F	F	T	F	F	F	F	F	F	F	F	F	F	F	F	F	F	F	F	F	F
AT5G15730	5	5130506	5133190	F	F	F	F	T	F	F	F	F	F	F	F	F	F	F	F	F	F	F	F	F	F	F	F	F	F	F	F	F	F	F	F	F	F	F	F	F	F	F	F	F
AT5G15790	5	5148747	5151436	F	F	F	F	T	F	F	F	F	F	F	F	F	F	F	F	F	F	F	F	F	F	F	F	F	F	F	F	F	F	F	F	F	F	F	F	F	F	F	F	F
AT5G16280	5	5331688	5323178	F	F	F	F	T	F	F	F	F	F	F	F	F	F	F	F	F	F	F	F	F	F	F	F	F	F	F	F	F	F	F	F	F	F	F	F	F	F	F	F	F
AT5G17020	5	5594739	5602958	F	F	F	F	T	F	F	F	F	F	F	F	F	F	F	F	F	F	F	F	F	F	F	F	F	F	F	F	F	F	F	F	F	F	F	F	F	F	F	F	F
AT5G18710	5	6241632	6243481	F	F	F	T	F	T	F	F	F	F	F	F	F	F	F	F	F	F	F	F	F	F	F	F	F	F	F	F	F	F	T	F	F	F	F	F	F	F	F	F	F
AT5G18720	5	6244467	6246171	F	F	F	F	F	F	F	F	F	F	F	F	F	F	F	F	F	F	F	F	F	F	F	F	F	F	F	F	F	F	T	F	F	F	F	F	F	F	F	F	F
AT5G18750	5	6255179	6257934	F	F	F	T	F	T	F	F	F	F	F	F	F	F	F	F	F	F	F	F	F	F	F	F	F	F	F	F	F	F	T	F	F	F	F	F	F	F	F	F	F
AT5G20920	5	7097118	7094720	F	F	F	F	F	F	F	F	F	F	F	F	F	F	F	F	F	F	F	F	F	F	F	F	F	F	F	F	F	F	F	F	F	F	F	F	F	F	F	T	F
AT5G20930	5	7097910	7103200	F	F	F	F	F	F	F	F	F	F	F	F	F	F	F	F	F	F	F	F	F	F	F	F	F	F	F	F	F	F	F	F	F	F	F	F	F	F	F	T	F
AT5G20935	5	7103472	7104025	F	F	F	F	F	F	F	F	F	F	F	F	F	F	F	F	F	F	F	F	F	F	F	F	F	F	F	F	F	F	F	F	F	F	F	F	F	F	F	T	F
AT5G20940	5	7106703	7103929	F	F	F	F	F	F	F	F	F	F	F	F	F	F	F	F	F	F	F	F	F	F	F	F	F	F	F	F	F	F	F	F	F	F	F	F	F	F	F	T	F
AT5G20950	5	7111351	7107378	F	F	F	F	F	F	F	F	F	F	F	F	F	F	F	F	F	F	F	F	F	F	F	F	F	F	F	F	F	F	F	F	F	F	F	F	F	F	F	T	F
AT5G21150	5	7192242	7198327	F	F	F	F	F	F	F	F	F	F	F	F	F	F	F	F	F	F	F	F	F	F	F	F	F	F	F	F	F	F	F	F	F	F	F	F	F	F	F	T	F
AT5G21930	5	7243041	7249173	F	F	T	T	F	T	F	F	F	F	F	F	F	F	F	F	F	F	F	F	F	F	F	F	F	F	F	F	F	F	T	F	F	F	F	F	F	F	F	F	F
AT5G22010	5	7287353	7280392	F	F	F	F	T	F	F	F	F	F	F	F	F	F	F	F	F	F	F	F	F	F	F	F	F	F	F	F	F	F	F	F	F	F	F	F	F	F	F	F	F
AT5G22630	5	7524345	7526163	F	F	F	F	F	F	F	F	F	F	F	F	F	F	F	F	F	F	F	F	F	F	F	F	F	F	F	F	F	F	F	T	F	F	F	F	F	F	F	F	F
AT5G22690	5	7541274	7545185	F	F	F	F	F	F	F	F	F	F	F	F	F	F	F	F	F	F	T	F	T	F	F	F	F	F	F	F	F	F	F	T	T	F	F	F	F	F	F	F	F
AT5G22700	5	7547598	7545519	F	F	F	F	F	F	T	F	F	F	F	F	F	F	F	F	F	F	T	F	T	F	F	F	F	F	F	F	F	F	F	T	T	F	F	F	F	F	F	F	F
AT5G22710	5	7549372	7547800	F	F	F	F	F	F	T	F	F	F	F	F	F	F	F	F	F	F	T	F	T	F	F	F	F	F	F	F	F	F	F	T	T	F	F	F	F	F	F	F	F
AT5G22720	5	7551177	7549568	F	F	F	F	F	F	F	F	F	F	F	F	F	F	F	F	F	F	T	F	T	F	F	F	F	F	F	F	F	F	F	T	T	F	F	F	F	F	F	F	F
AT5G22730	5	7553455	7551432	F	F	F	F	F	F	T	F	F	F	F	F	F	F	F	F	F	F	T	F	T	F	F	F	F	F	F	F	F	F	F	T	T	F	F	F	F	F	F	F	F
AT5G22740	5	7560076	7554931	F	F	F	F	F	F	F	F	F	F	F	F	F	F	F	F	F	F	F	F	F	F	F	F	F	F	F	F	F	F	F	T	T	F	F	F	F	F	F	F	F
AT5G22750	5	7571086	7565040	F	F	F	F	F	F	F	F	F	F	F	F	F	F	F	F	F	F	T	F	F	F	F	T	F	F	F	F	F	F	F	T	T	F	F	F	F	F	F	F	F
AT5G22760	5	7571638	7577869	F	F	F	F	F	F	F	F	F	F	F	F	F	F	F	F	F	F	T	F	F	F	F	F	F	F	F	F	F	F	F	T	T	F	F	F	F	F	F	F	F
AT5G22770	5	7588252	7579266	F	F	F	F	F	F	F	F	F	F	F	F	F	F	F	F	F	F	T	F	T	F	F	T	F	F	F	F	F	F	F	T	T	F	F	F	F	F	F	F	F
AT5G22790	5	7601693	7599149	F	F	F	F	F	F	F	F	F	F	F	F	F	F	F	F	F	F	F	F	F	F	F	F	F	F	F	F	F	F	F	T	F	F	F	F	F	F	F	F	F
AT5G22800	5	7619984	7616076	F	F	F	F	F	F	F	F	F	F	F	F	F	F	F	F	F	F	F	F	F	F	F	F	F	F	F	F	F	F	F	T	F	F	F	F	F	F	F	F	F
AT5G22820	5	7626978	7623443	F	F	F	F	F	F	F	F	F	F	F	F	F	F	F	F	F	F	F	F	F	F	F	F	F	F	F	F	F	F	F	T	F	F	F	F	F	F	F	F	F
AT5G22860	5	7642987	7639321	F	F	F	F	F	F	F	F	F	F	F	F	F	F	F	F	F	F	T	F	F	F	F	F	F	F	F	F	F	F	F	T	T	F	F	F	F	F	F	F	F
AT5G22870	5	7647682	7647059	F	F	F	F	F	F	F	F	F	F	F	F	F	F	F	F	F	F	F	F	F	F	F	F	F	F	F	F	F	F	F	T	F	F	F	F	F	F	F	F	F
AT5G22875	5	7650585	7651779	F	F	F	F	F	F	F	F	F	F	F	F	F	F	F	F	F	F	F	F	T	F	F	F	F	F	F	F	F	F	F	T	T	F	F	F	F	F	F	F	F
AT5G22880	5	7652625	7651960	F	F	F	F	F	F	F	F	F	F	F	F	F	F	F	F	F	F	F	F	T	F	F	F	F	F	F	F	F	F	F	T	T	F	F	F	F	F	F	F	F
AT5G22890	5	7654727	7653260	F	F	F	F	F	F	F	F	F	F	F	F	F	F	F	F	F	F	F	F	F	F	F	F	F	F	F	F	F	F	F	T	F	F	F	F	F	F	F	F	F
AT5G22900	5	7657227	7659871	F	F	F	F	F	F	F	F	F	F	F	F	F	F	F	F	F	F	F	F	T	F	F	F	F	F	F	F	F	F	F	T	T	F	F	F	F	F	F	F	F
AT5G22940	5	7676941	7679182	F	F	F	F	F	F	F	F	F	F	F	F	F	F	F	F	F	F	F	F	F	F	F	F	F	F	F	F	F	F	F	T	T	F	F	F	F	F	F	F	F
AT5G22970	5	7686782	7686256	F	F	F	F	F	F	F	F	F	F	F	F	F	F	F	F	F	F	F	F	F	F	F	F	F	F	F	F	F	F	F	T	T	F	F	F	F	F	F	F	F
AT5G22980	5	7688087	7690651	F	F	F	F	F	F	F	F	F	F	F	T	F	F	F	F	F	F	F	F	T	T	F	T	F	F	F	F	F	F	F	T	T	F	F	F	F	F	F	F	F
AT5G22990	5	7692471	7691497	F	F	F	F	F	F	F	F	F	F	F	F	F	F	F	F	F	F	F	F	T	F	F	F	F	F	F	F	F	F	F	T	T	F	F	F	F	F	F	F	F
AT5G23000	5	7696138	7697930	F	F	F	F	F	F	F	F	F	F	F	F	F	F	F	F	F	F	F	F	T	F	F	F	F	F	F	F	F	F	F	T	T	F	F	F	F	F	F	F	F
AT5G23010	5	7703095	7706899	F	F	F	T	F	T	T	F	F	T	F	T	F	T	F	F	F	F	T	F	T	T	F	T	F	T	F	F	F	F	T	T	T	F	F	F	F	F	F	F	F
AT5G23020	5	7718124	7721842	F	F	F	F	F	F	T	F	F	F	F	F	F	F	F	F	F	F	F	F	F	F	F	F	F	F	F	F	F	F	F	T	F	F	F	F	F	F	F	F	F
AT5G23030	5	7726791	7727812	F	F	F	F	F	F	F	F	F	F	F	F	F	F	F	F	F	F	F	F	F	F	F	F	F	F	F	F	F	F	F	F	F	F	F	T	F	F	F	F	F
AT5G23035	5	7728458	7728023	F	F	F	F	F	F	F	F	F	F	F	F	F	F	F	F	F	F	F	F	F	F	F	F	F	F	F	F	F	F	F	F	F	F	F	T	F	F	F	F	F
AT5G23040	5	7731039	7729320	F	F	F	F	F	F	F	F	F	F	F	F	F	F	F	F	F	F	F	F	F	T	F	F	F	F	F	F	F	F	F	T	T	F	F	F	F	F	F	F	F
AT5G23050	5	7735442	7731272	F	F	F	F	F	F	F	F	F	F	F	F	F	F	F	F	F	F	F	F	F	F	F	F	F	F	F	F	F	F	F	T	F	F	F	T	F	F	F	F	F
AT5G23060	5	7738538	7736593	F	F	F	F	F	F	F	F	F	F	F	F	F	F	F	F	F	F	T	F	F	T	F	T	F	F	F	F	F	F	F	T	T	F	F	F	F	F	F	F	F
AT5G23065	5	7740700	7740613	F	F	F	F	F	F	F	F	F	F	F	F	F	F	F	F	F	F	T	F	F	F	F	T	F	F	F	F	F	F	F	T	T	F	F	F	F	F	F	F	F
AT5G23070	5	7741901	7742981	F	F	F	F	T	F	F	F	F	F	F	F	F	F	F	F	F	F	F	F	T	F	F	F	F	F	F	F	F	F	F	T	T	F	F	F	F	F	F	F	F
AT5G23080	5	7748936	7742943	F	F	F	F	T	F	F	F	F	F	F	F	F	F	F	F	F	F	F	F	T	F	F	F	F	F	F	F	F	F	F	T	F	F	F	F	F	F	F	F	F
AT5G23090	5	7749073	7750547	F	F	F	F	F	F	F	F	F	F	F	F	F	F	F	F	F	F	F	F	T	F	F	F	F	F	F	F	F	F	F	F	F	F	F	F	F	F	F	F	F
AT5G23100	5	7753437	7754762	F	F	F	F	T	F	F	F	F	F	F	T	F	F	F	F	F	F	F	F	F	T	F	T	F	F	F	F	F	F	F	T	F	F	F	F	T	F	F	F	F
AT5G23110	5	7758310	7775674	F	F	F	F	T	F	F	F	F	F	F	F	F	F	F	F	F	F	F	F	F	F	F	F	F	F	F	F	F	F	F	T	F	F	F	F	F	F	F	F	F
AT5G23120	5	7778124	7780631	F	F	F	F	T	F	F	F	F	F	F	F	F	F	F	F	F	F	F	F	F	T	F	T	F	F	F	F	F	F	F	T	F	F	F	F	F	F	F	F	F
AT5G23130	5	7781199	7783604	F	F	F	F	T	F	F	F	F	F	F	F	F	F	F	F	F	F	F	F	F	T	F	T	F	F	F	F	F	F	F	T	F	F	F	F	F	F	F	F	F
AT5G23200	5	7807186	7809167	F	F	F	F	T	F	F	F	F	F	F	F	F	F	F	F	F	F	F	F	F	F	F	F	F	F	F	F	F	F	F	F	F	F	F	F	F	F	F	F	F
AT5G23210	5	7810686	7815042	F	F	F	F	F	F	F	F	F	F	F	F	F	F	F	F	F	F	F	F	F	F	F	F	F	F	F	F	F	F	F	F	T	F	F	F	F	F	F	F	F
AT5G23250	5	7830363	7832846	F	F	F	F	T	F	F	F	F	F	F	F	F	F	F	F	F	F	F	F	F	F	F	F	F	F	F	F	F	F	F	T	F	F	F	F	F	F	F	F	F
AT5G23390	5	7874508	7870516	F	F	F	F	F	F	F	F	F	F	F	F	F	F	T	F	F	F	F	F	F	F	F	F	T	F	T	F	F	F	F	F	F	F	F	F	F	F	F	F	F
AT5G23395	5	7876430	7874675	F	F	F	F	F	F	F	F	F	F	F	F	F	F	T	F	F	F	F	F	F	F	F	F	T	F	T	F	F	F	F	F	F	F	F	F	F	F	F	F	F
AT5G23400	5	7880338	7882637	F	F	F	F	F	F	F	F	F	F	F	F	F	F	F	F	F	F	F	F	F	T	F	F	F	F	F	F	F	F	F	F	F	F	F	F	F	F	F	F	F
AT5G23405	5	7884363	7882851	F	F	F	F	F	F	F	F	F	F	F	F	F	F	F	F	F	F	F	F	F	T	F	F	F	F	F	F	F	F	F	F	F	F	F	F	F	F	F	F	F
AT5G23430	5	7900390	7893674	F	F	F	F	T	F	F	F	F	F	F	F	F	F	F	F	F	F	F	F	F	F	F	F	F	F	F	F	F	F	F	T	F	F	F	F	F	F	F	F	F
AT5G23490	5	7919441	7926631	F	F	F	F	F	F	F	F	F	F	F	F	F	F	F	F	F	F	F	F	T	T	F	F	F	F	F	F	F	F	F	F	F	F	F	F	F	F	F	F	F
AT5G23510	5	7927225	7929341	F	F	F	F	F	F	F	F	F	F	F	F	F	F	F	F	F	F	F	F	F	T	F	F	F	F	F	F	F	F	F	F	F	F	F	F	F	F	F	F	F
AT5G23535	5	7935404	7937375	F	F	F	F	T	F	F	F	F	F	F	F	F	F	F	F	F	F	F	F	F	F	F	F	F	F	F	F	F	F	F	T	F	F	F	F	F	F	F	F	F
AT5G23575	5	7946313	7950256	F	F	F	F	F	F	F	F	F	F	F	F	F	F	F	F	F	F	F	T	F	F	F	F	F	F	F	F	F	F	F	F	F	F	F	F	F	F	F	F	F
AT5G23580	5	7952535	7950205	F	F	F	F	T	F	F	F	F	F	F	F	F	F	F	F	F	F	F	F	F	F	F	F	F	F	F	F	F	F	F	F	F	F	F	F	F	F	F	F	F
AT5G23590	5	7955643	7953532	F	F	F	F	T	F	F	F	F	F	F	F	F	F	F	F	F	F	F	F	F	F	F	F	F	F	F	F	F	F	F	F	F	F	F	F	F	F	F	F	F
AT5G23630	5	7967949	7960481	F	F	F	F	T	F	F	F	F	F	F	F	F	F	F	F	F	F	F	F	F	F	F	F	F	F	F	F	F	F	F	T	F	F	F	F	F	F	F	F	F
AT5G23650	5	7969815	7971022	F	F	F	F	T	F	F	F	F	F	F	F	F	F	F	F	F	F	F	F	F	F	F	F	F	F	F	F	F	F	F	T	F	F	F	F	F	F	F	F	F
AT5G23980	5	8101326	8098055	F	F	F	F	T	F	F	F	F	F	F	F	F	F	F	F	F	F	F	F	F	F	F	F	F	F	F	F	F	F	F	F	F	F	F	F	F	F	F	F	F
AT5G24200	5	8203006	8205796	F	F	F	F	F	F	F	F	F	F	F	F	F	F	F	T	F	F	F	F	F	F	F	F	F	F	F	F	F	F	F	F	F	F	F	F	F	F	F	F	F
AT5G24280	5	8261431	8251381	F	F	T	T	F	T	F	F	F	F	F	F	T	F	F	F	F	F	F	F	F	T	F	F	F	F	F	F	F	F	T	F	F	F	F	F	F	F	F	F	F
AT5G24290	5	8265744	8263135	F	F	T	T	F	T	F	F	F	F	F	F	F	F	F	F	F	F	F	F	F	T	F	F	F	F	F	F	F	F	T	F	F	F	F	F	F	F	F	F	F
AT5G24330	5	8297071	8295150	F	F	F	T	F	T	F	F	F	F	F	T	T	F	F	F	F	F	F	F	F	F	T	F	F	F	F	F	F	F	T	F	F	F	F	F	F	F	F	F	F
AT5G24350	5	8301108	8310898	F	F	F	F	F	F	F	F	F	F	F	T	T	T	F	F	F	F	F	F	F	F	T	F	F	F	F	F	F	F	F	F	F	T	T	F	F	F	F	F	F
AT5G24360	5	8316446	8319984	F	F	F	F	F	F	F	F	F	F	F	F	F	F	F	F	F	F	F	F	F	F	F	F	F	F	F	F	T	F	F	F	F	F	F	F	F	F	F	F	F
AT5G24470	5	8358876	8355954	F	F	F	F	F	F	F	F	F	F	F	F	F	F	F	F	F	F	F	F	F	F	F	F	F	F	F	F	F	F	F	F	F	F	F	F	F	F	F	T	F
AT5G24550	5	8395305	8392062	F	F	F	F	F	F	F	F	F	F	F	F	F	F	F	T	F	F	F	F	F	F	F	F	F	F	F	F	F	F	F	F	F	F	F	F	F	T	F	F	F
AT5G24620	5	8430771	8432417	F	F	F	F	F	F	F	F	F	T	F	F	F	T	F	F	F	F	F	F	F	F	F	F	F	F	F	F	F	F	F	F	F	T	F	F	F	F	F	F	F
AT5G24690	5	8458754	8455460	F	F	F	F	F	F	F	F	F	F	F	F	F	F	F	F	F	F	F	F	F	T	T	F	F	F	F	F	F	F	T	F	T	F	F	F	F	F	F	F	F
AT5G24880	5	8552746	8554077	F	F	F	F	F	F	F	F	F	F	F	T	F	F	F	F	F	F	F	F	F	F	F	F	F	F	F	F	F	F	F	F	F	F	F	F	F	F	F	F	F
AT5G24990	5	8610540	8611697	F	F	F	F	F	F	F	F	F	F	F	F	T	F	F	F	F	F	F	F	F	F	T	F	F	F	F	F	F	F	F	F	F	F	F	F	F	F	F	F	F
AT5G25000	5	8614334	8613969	F	F	F	F	F	F	F	F	F	F	F	F	T	F	F	F	F	F	F	F	F	F	T	F	F	F	F	F	F	F	F	F	F	F	F	F	F	F	F	F	F
AT5G25040	5	8622000	8624261	F	T	F	F	F	F	F	F	F	F	F	F	T	F	F	F	F	F	F	F	F	T	T	F	F	F	F	F	F	F	F	F	T	F	F	F	F	F	F	F	F
AT5G25150	5	8677094	8682208	F	F	F	F	F	F	F	F	F	F	F	F	F	F	F	F	F	F	F	F	F	F	F	F	F	F	F	F	F	F	F	F	T	F	F	F	F	F	F	F	F
AT5G25370	5	8807550	8804243	F	F	F	F	T	F	F	F	F	F	F	F	F	F	F	F	F	F	F	F	F	F	F	F	F	F	F	F	F	F	F	F	F	F	F	F	F	F	F	F	F
AT5G26960	5	9486152	9484737	F	F	F	F	F	F	F	F	F	F	F	F	F	F	F	F	F	F	F	F	F	F	F	F	F	F	F	F	F	F	F	F	F	F	F	F	F	F	F	F	T
AT5G27290	5	9620536	9618395	F	F	F	F	F	F	F	F	F	F	F	F	F	F	T	F	F	F	F	F	F	F	F	F	T	F	T	F	F	F	F	F	F	F	F	F	F	F	F	F	F
AT5G27300	5	9620813	9624179	F	F	F	F	F	F	F	F	F	F	F	F	F	F	T	F	F	F	F	F	F	F	F	F	T	F	T	F	F	F	F	F	F	F	F	F	F	F	F	F	F
AT5G27720	5	9815560	9817603	F	F	F	F	F	F	F	F	F	F	F	F	F	F	F	F	F	F	F	F	F	F	F	F	F	F	F	F	F	F	F	F	F	F	F	F	F	F	F	F	T
AT5G27927	5	9957644	9956863	F	F	F	F	F	F	F	T	F	F	F	F	F	F	F	F	F	F	F	F	F	T	F	F	F	F	F	F	F	F	F	F	F	F	F	F	F	F	F	F	F
AT5G27947	5	9982860	9979371	F	F	F	F	F	F	F	F	F	F	F	F	F	F	F	F	F	T	F	F	F	F	F	F	F	F	F	F	F	F	F	F	F	F	F	F	F	F	F	F	T
AT5G28000	5	10020683	10021255	F	F	F	F	F	F	F	F	F	F	F	F	F	F	F	F	F	F	F	F	T	F	F	F	F	F	F	F	F	F	F	F	F	F	F	F	F	F	F	F	F
AT5G28250	5	10219027	10224684	F	T	F	F	F	F	F	F	F	T	F	F	F	F	F	F	F	F	F	F	F	F	F	F	F	F	F	F	T	F	F	F	F	F	F	F	F	F	F	F	F
AT5G28464	5	10398195	10400053	F	F	F	F	F	F	F	F	F	F	F	F	F	F	F	F	F	F	F	F	F	F	F	F	F	F	F	F	F	F	F	F	F	F	F	F	F	F	F	F	T
AT5G28468	5	10406992	10409700	F	F	F	F	F	F	F	F	F	F	F	F	F	F	F	F	F	F	F	F	F	F	F	F	F	F	F	F	F	F	F	F	F	F	F	F	F	F	F	F	T
AT5G33410	5	12705709	12704563	F	F	F	F	F	F	F	F	F	F	F	F	F	F	F	F	T	F	F	F	F	F	F	F	F	F	F	F	F	F	F	F	F	F	F	F	F	F	T	F	F
AT5G33415	5	12711960	12707295	F	F	F	F	F	F	F	F	F	F	F	F	F	F	F	F	T	F	F	F	F	F	F	F	F	F	F	F	F	F	F	F	F	F	F	F	F	F	T	F	F
AT5G35205	5	13488822	13484134	F	F	F	F	F	F	F	F	F	F	F	F	F	F	F	F	F	F	F	F	F	F	F	F	F	F	F	F	T	F	F	F	F	F	F	F	F	F	F	F	F
AT5G35375	5	13609485	13610379	F	F	F	T	F	T	F	F	F	F	F	F	F	F	F	F	F	F	F	F	F	F	F	F	F	F	F	F	F	F	T	F	F	F	F	F	F	F	F	F	F
AT5G35380	5	13613523	13610659	F	F	F	T	F	T	F	F	F	F	F	F	F	F	F	F	F	F	F	F	F	F	F	F	F	F	F	F	F	F	T	F	F	F	F	F	F	F	F	F	F
AT5G35670	5	13873333	13875289	F	F	F	F	F	F	F	F	F	F	F	F	F	F	F	F	F	F	F	F	F	F	F	F	F	F	F	F	F	F	F	F	F	F	F	F	F	T	F	F	F
AT5G35720	5	13902507	13901293	F	F	F	F	F	F	F	F	F	F	F	F	F	F	F	F	F	F	F	F	F	F	F	F	F	F	F	F	F	F	F	F	F	F	F	T	F	F	F	F	F
AT5G35725	5	13902675	13907477	F	F	F	F	F	F	F	F	F	F	F	F	F	F	F	F	F	F	F	F	F	F	F	F	T	F	F	F	F	F	F	F	F	F	F	T	F	F	F	F	F
AT5G35730	5	13910937	13914204	F	F	F	F	F	F	F	F	F	F	F	F	F	F	F	F	F	F	F	F	F	F	F	F	T	F	F	T	F	F	F	F	F	F	F	F	F	F	F	F	F
AT5G35735	5	13920227	13917982	F	F	F	F	F	F	F	F	F	F	F	F	F	F	F	F	F	F	F	F	F	F	F	F	F	F	F	F	F	F	F	F	F	F	F	T	F	F	F	F	F
AT5G35796	5	13987162	13985767	F	F	F	F	F	F	F	F	F	F	F	F	F	F	F	F	F	F	F	F	F	F	F	F	F	F	F	T	F	F	F	F	F	F	F	F	F	F	F	F	F
AT5G35965	5	14135157	14130541	F	F	F	F	F	F	F	F	F	F	F	F	T	F	F	F	F	F	F	F	F	F	T	F	F	F	F	F	F	F	F	F	F	F	F	F	F	F	F	F	F
AT5G35980	5	14145214	14153554	F	F	F	F	F	F	F	F	T	F	F	F	F	F	F	F	F	F	F	F	F	F	F	F	F	F	F	F	F	F	F	F	F	F	F	F	F	F	F	F	F
AT5G35995	5	14155858	14153780	F	F	F	F	F	F	F	F	T	F	F	F	F	F	F	F	F	F	F	F	F	F	F	F	F	F	F	F	F	F	F	F	F	F	F	F	F	F	F	F	F
AT5G36870	5	14535546	14551160	F	F	F	F	F	F	F	F	F	F	F	F	F	F	F	F	F	F	F	F	F	T	F	F	F	F	F	F	F	F	F	T	T	F	F	F	F	F	F	F	F
AT5G36890	5	14563460	14558580	F	F	F	F	F	F	F	F	F	F	F	F	F	F	F	F	F	F	F	T	F	F	F	F	F	F	F	F	F	F	F	F	F	F	F	F	F	F	F	F	F
AT5G36940	5	14607396	14611614	F	F	T	F	F	F	F	F	F	F	F	F	F	F	F	F	F	F	F	F	F	F	F	F	F	F	F	F	F	F	F	F	F	F	F	F	F	F	F	F	F
AT5G36950	5	14612211	14615601	F	F	T	F	F	F	F	F	F	F	F	F	F	F	F	F	F	F	F	F	F	F	F	F	F	F	F	F	F	F	F	F	F	F	F	F	F	F	F	F	F
AT5G37020	5	14647258	14651617	F	F	F	F	F	F	F	F	F	F	F	F	F	F	T	F	F	F	F	F	F	F	F	F	F	F	F	F	F	F	F	F	F	F	F	F	F	F	F	F	F
AT5G37030	5	14654169	14651844	F	F	F	F	F	F	F	F	F	F	F	F	F	F	T	F	F	F	F	F	F	F	F	F	F	F	F	F	F	F	F	F	F	F	F	F	F	F	F	F	F
AT5G37125	5	14697967	14695571	F	F	T	F	F	F	F	F	F	F	F	F	F	F	F	F	F	F	F	F	F	F	F	F	F	F	F	F	F	F	F	F	F	F	F	F	F	F	F	F	F
AT5G37370	5	14833750	14829915	F	F	F	F	F	F	F	F	F	F	F	F	F	F	F	F	T	F	F	F	F	F	F	F	F	F	F	F	F	F	F	F	F	F	F	F	F	F	T	F	F
AT5G37381	5	14840014	14842872	F	F	F	F	F	F	F	F	F	F	F	F	F	F	F	F	T	F	F	F	F	F	F	F	F	F	F	F	F	F	F	F	F	F	F	F	F	F	F	F	F
AT5G37580	5	14946800	14944543	F	F	F	F	F	F	F	F	F	F	F	F	F	F	F	F	F	F	F	F	F	F	F	F	F	F	F	F	F	F	F	F	F	F	F	F	F	T	F	F	F
AT5G37800	5	15053427	15054804	F	F	F	F	F	F	F	F	F	T	F	F	F	F	F	F	F	F	F	F	F	F	F	F	F	F	F	F	F	F	F	F	F	F	F	F	F	F	F	F	F
AT5G38386	5	15380408	15382045	F	F	F	F	F	F	T	F	F	F	F	F	F	F	F	F	F	F	F	F	T	F	F	F	F	F	F	F	F	F	F	F	F	F	F	F	F	F	F	F	F
AT5G38420	5	15399265	15398175	F	F	F	F	F	F	F	F	T	F	F	F	F	F	F	F	F	F	F	F	F	T	F	F	F	F	F	F	F	F	F	F	F	F	F	F	F	F	F	F	F
AT5G38460	5	15418256	15415514	F	F	F	F	F	F	T	F	F	F	F	F	F	F	F	F	F	F	F	F	F	F	F	F	F	F	F	F	F	F	F	F	F	F	F	F	F	F	F	F	F
AT5G38470	5	15421872	15424941	F	F	F	F	F	F	T	F	F	F	F	F	F	F	F	F	F	F	F	F	F	F	F	F	F	F	F	F	F	F	F	F	F	F	F	F	F	F	F	F	F
AT5G38560	5	15456479	15460394	F	F	F	F	F	F	T	F	F	F	F	F	F	F	F	F	F	F	F	F	F	F	F	F	F	F	F	F	F	F	F	F	F	F	F	F	F	F	F	F	F
AT5G38720	5	15527789	15525474	F	F	F	F	F	F	F	F	F	F	F	F	F	F	F	F	F	T	F	F	F	F	F	F	F	F	F	F	F	F	F	F	F	F	F	F	F	F	F	F	T
AT5G38840	5	15568526	15572307	F	F	F	F	F	F	T	F	F	F	F	F	F	F	F	F	F	F	F	F	F	F	F	F	F	F	F	F	F	F	F	F	F	F	F	F	F	F	F	F	F
AT5G38850	5	15572386	15575962	F	F	F	F	F	F	T	F	F	F	F	F	F	F	F	F	F	F	F	F	F	F	F	F	F	F	F	F	F	F	F	F	F	F	F	F	F	F	F	F	F
AT5G38880	5	15586424	15580536	F	F	F	F	F	F	T	F	F	F	F	F	F	F	F	F	F	F	F	F	F	F	F	F	F	F	F	F	F	F	F	F	F	F	F	F	F	F	F	F	F
AT5G39660	5	15895927	15898272	F	F	F	F	F	F	F	T	F	F	F	F	F	F	F	F	F	F	F	F	F	F	F	F	F	F	F	F	F	F	F	F	F	F	F	F	F	F	F	F	F
AT5G39690	5	15905399	15907415	F	F	F	F	F	F	F	T	F	F	F	F	F	F	F	F	F	F	F	F	F	F	F	F	F	F	F	F	F	F	F	F	F	F	F	F	F	F	F	F	F
AT5G40920	5	16417882	16421553	F	F	F	F	T	F	F	F	F	F	F	F	F	F	F	F	F	F	F	F	F	F	F	F	F	F	F	F	F	F	F	F	F	F	F	F	F	F	F	F	F
AT5G40930	5	16421685	16423230	F	F	F	F	T	F	F	F	F	F	F	F	F	F	F	F	F	F	F	F	F	F	F	F	F	F	F	F	F	F	F	F	F	F	F	F	F	F	F	F	F
AT5G41550	5	16638013	16634460	F	F	F	F	F	F	F	F	F	T	F	F	F	F	F	F	F	F	F	F	F	F	F	F	F	F	F	F	F	F	F	F	F	F	F	F	F	F	F	F	F
AT5G42405	5	16980079	16980204	F	F	F	F	T	F	F	F	F	F	F	F	F	F	F	F	F	F	F	F	F	F	F	F	F	F	F	F	F	F	F	F	F	F	F	F	F	F	F	F	F
AT5G42740	5	17152920	17158120	F	F	F	F	F	F	F	T	F	F	F	F	F	F	F	F	F	F	F	F	F	F	F	F	F	F	F	F	F	F	F	F	F	F	F	F	F	F	F	F	F
AT5G42830	5	17193612	17195246	F	F	F	F	F	F	F	F	F	F	F	F	F	F	F	F	F	T	F	F	F	F	F	F	F	F	F	F	F	F	F	F	F	F	F	F	F	F	F	F	F
AT5G43010	5	17268362	17265518	F	F	F	F	F	F	F	F	F	F	F	F	F	F	F	T	F	F	F	F	F	F	F	F	F	F	F	F	F	F	F	F	F	F	F	F	F	T	F	F	F
AT5G43060	5	17289392	17286735	F	F	F	F	F	F	F	F	F	F	T	F	F	F	F	F	F	F	F	F	F	F	F	F	F	F	F	F	F	F	F	F	F	F	F	F	F	F	F	F	F
AT5G43070	5	17307004	17306328	F	F	F	F	F	F	F	F	F	F	T	F	F	F	F	F	F	F	F	F	F	F	F	F	F	F	F	F	F	F	F	F	F	F	F	F	F	F	F	F	F
AT5G43560	5	17517638	17522873	F	F	F	F	F	F	F	F	F	F	F	F	F	F	F	F	F	T	F	F	F	F	F	F	F	F	F	F	F	F	F	F	F	F	F	F	F	F	F	F	T
AT5G44280	5	17856481	17853076	F	F	F	F	F	F	F	F	F	F	F	F	F	F	F	F	F	T	F	F	F	F	F	F	F	F	F	F	F	F	F	F	F	F	F	F	F	F	F	F	F
AT5G44340	5	17878328	17876422	F	F	F	F	F	F	F	F	T	F	F	F	F	F	F	F	F	F	F	F	F	F	F	F	F	F	F	F	F	F	F	F	F	F	F	F	F	F	F	F	F
AT5G44635	5	18027769	18023658	F	F	F	F	F	F	F	F	F	F	F	F	F	F	F	F	T	F	F	F	F	F	F	F	F	F	F	F	F	F	F	F	F	F	F	F	F	F	T	F	F
AT5G44720	5	18060198	18062723	F	F	F	F	F	F	F	F	F	F	F	F	F	F	T	F	F	F	F	F	F	F	F	F	F	F	F	F	F	F	F	F	F	F	F	F	T	F	F	F	F
AT5G44790	5	18097215	18092837	F	F	F	F	T	F	F	F	F	F	F	F	F	F	F	F	F	F	F	F	F	F	F	F	F	F	F	F	F	F	F	F	F	F	F	F	F	F	F	F	F
AT5G44940	5	18166596	18168119	F	F	F	F	F	F	F	F	F	F	F	F	F	F	F	F	F	F	F	F	T	F	F	F	F	F	F	F	F	F	F	F	F	F	F	F	F	F	F	F	F
AT5G45220	5	18318296	18316153	F	F	F	F	F	F	F	F	F	F	T	F	F	F	F	F	F	F	F	F	F	F	F	F	F	F	F	F	F	F	F	F	F	F	F	F	F	F	F	F	F
AT5G45540	5	18478048	18475381	F	F	F	F	F	F	F	F	F	F	F	F	F	F	F	F	F	F	F	T	F	F	F	F	F	F	F	F	F	F	F	F	F	F	F	F	F	F	F	F	F
AT5G46280	5	18790885	18786924	F	F	F	F	F	F	F	F	F	F	F	F	F	F	F	F	F	F	F	T	F	F	F	F	F	F	F	F	F	F	F	F	F	F	F	F	F	F	F	F	F
AT5G46290	5	18793962	18791313	F	F	F	F	F	F	F	F	F	F	F	F	F	F	F	F	F	F	F	T	F	F	F	F	F	F	F	F	F	F	F	F	F	F	F	F	F	F	F	F	F
AT5G46420	5	18847182	18850180	F	F	F	F	F	F	F	F	F	F	F	T	F	F	F	F	F	F	F	F	F	F	F	F	F	F	F	F	F	F	F	F	F	F	F	F	F	F	F	F	F
AT5G46470	5	18859928	18866968	F	F	F	F	F	F	F	F	F	F	F	T	F	F	F	F	F	F	F	F	F	F	F	F	F	F	F	F	F	F	F	F	F	F	F	F	F	F	F	F	F
AT5G48960	5	19866769	19870790	F	F	F	F	F	F	F	F	F	F	F	F	F	F	F	F	T	F	F	F	F	F	F	F	F	F	F	F	F	F	F	F	F	F	F	F	F	F	T	F	F
AT5G50160	5	20432997	20435968	F	F	F	F	F	F	F	F	F	T	F	F	F	F	F	F	F	F	F	F	F	F	F	F	F	F	F	F	F	F	F	F	F	F	F	F	F	F	F	F	F
AT5G51460	5	20918203	20921765	F	F	F	F	F	F	F	F	F	F	F	F	F	F	F	F	F	F	F	F	F	F	F	F	F	F	F	F	F	F	F	F	F	F	F	F	T	F	F	F	F
AT5G53060	5	21532252	21535663	F	F	F	F	F	F	F	F	F	F	F	F	F	F	F	F	F	T	F	F	F	F	F	F	F	F	F	F	F	F	F	F	F	F	F	F	F	F	F	F	F
AT5G53350	5	21661124	21664933	F	F	F	F	T	F	F	F	F	F	F	F	F	F	F	F	F	F	F	F	F	F	F	F	F	F	F	F	F	F	F	F	F	F	F	F	F	F	F	F	F
AT5G53400	5	21678671	21680798	F	F	F	F	T	F	F	F	F	F	F	F	F	F	F	F	F	F	F	F	F	F	F	F	F	F	F	F	F	F	F	T	F	F	F	F	F	F	F	F	F
AT5G53460	5	21717744	21727292	F	F	F	F	T	F	F	F	F	F	F	F	F	F	F	F	F	F	F	F	F	F	F	F	F	F	F	F	F	F	F	F	F	F	F	F	F	F	F	F	F
AT5G53480	5	21730592	21735008	F	F	F	F	T	F	F	F	F	F	F	F	F	F	F	F	F	F	F	F	F	F	F	F	F	F	F	F	F	F	F	F	F	F	F	F	F	F	F	F	F
AT5G55125	5	22389246	22390435	F	F	F	F	F	F	F	F	F	F	F	F	F	F	F	F	F	F	F	F	F	F	F	F	F	F	F	F	F	F	F	F	F	F	F	F	F	F	F	T	F
AT5G55130	5	22393312	22390394	F	F	F	F	F	F	F	F	F	F	F	F	F	F	F	F	F	F	F	F	F	F	F	F	F	F	F	F	F	F	F	F	F	F	F	F	F	F	F	T	F
AT5G55132	5	22396132	22396774	F	F	F	F	F	F	F	F	F	F	F	F	F	F	F	F	F	T	F	F	F	F	F	F	F	F	F	F	F	F	F	F	F	F	F	F	F	F	F	F	F
AT5G55135	5	22397147	22397612	F	F	F	F	F	F	F	F	F	F	F	F	F	F	F	F	F	T	F	F	F	F	F	F	F	F	F	F	F	F	F	F	F	F	F	F	F	F	F	F	F
AT5G55140	5	22398222	22399254	F	F	F	F	F	F	F	F	F	F	F	F	F	F	F	F	F	T	F	F	F	F	F	F	F	F	F	F	F	F	F	F	F	F	F	F	F	F	F	F	F
AT5G55260	5	22433825	22436090	F	F	F	F	F	F	F	F	F	F	F	F	F	F	F	F	F	T	F	F	F	F	F	F	F	F	F	F	F	F	F	F	F	F	F	F	F	F	F	F	F
AT5G55390	5	22471640	22465192	F	F	F	F	F	F	F	F	F	F	F	F	F	F	F	F	F	F	F	F	F	F	F	F	F	F	F	F	F	F	F	F	F	F	F	T	F	F	F	F	F
AT5G56544	5	22911728	22913017	F	F	F	F	F	F	F	F	F	F	F	F	F	F	F	F	F	F	F	F	F	F	F	F	F	F	F	F	F	F	F	F	F	F	F	F	T	F	F	F	F
AT5G56550	5	22913879	22912842	F	F	F	F	F	F	F	F	F	F	F	F	F	F	F	F	F	F	F	F	F	F	F	F	F	F	F	F	F	F	F	F	F	F	F	F	T	F	F	F	F
AT5G57035	5	23097887	23101214	F	F	F	F	F	F	F	F	F	F	F	F	T	F	F	F	F	F	F	F	F	T	T	F	F	T	F	T	F	F	F	F	F	F	F	F	F	F	F	F	F
AT5G57040	5	23102472	23101124	F	F	F	F	F	F	F	F	F	F	F	F	T	F	F	F	F	F	F	F	F	T	T	F	F	T	F	T	F	F	F	F	F	F	F	F	F	F	F	F	F
AT5G57200	5	23194922	23197827	F	F	F	F	F	F	F	F	F	F	F	F	F	F	F	F	F	F	F	F	F	F	F	F	F	F	F	F	F	F	F	F	F	F	F	F	F	F	F	T	F
AT5G57210	5	23201037	23198059	F	F	F	F	F	F	F	F	F	F	F	F	F	F	F	F	F	F	F	F	F	F	F	F	F	F	F	F	F	F	F	F	F	F	F	F	F	F	F	T	F
AT5G58450	5	23644052	23649449	F	F	F	F	T	F	F	F	F	F	F	F	F	F	F	F	F	F	F	F	F	F	F	F	F	F	F	F	F	F	F	F	F	F	F	F	F	F	F	F	F
AT5G59670	5	24058720	24062878	F	F	F	F	F	F	F	F	F	F	F	F	F	F	F	F	T	F	F	F	F	F	F	F	F	F	F	F	F	F	F	F	F	F	F	F	F	F	F	F	F
AT5G59770	5	24098442	24096618	F	F	F	F	F	F	F	F	F	F	F	F	F	F	F	T	F	F	F	F	F	F	F	F	F	F	F	F	F	F	F	F	F	F	F	F	F	T	F	F	F
AT5G59970	5	24163952	24163401	F	F	F	F	F	F	F	F	F	F	F	F	F	F	F	F	F	F	F	F	F	F	F	F	F	F	F	F	F	F	F	F	F	F	F	T	F	F	F	F	F
AT5G59980	5	24164433	24166953	F	F	F	F	F	F	F	F	F	F	F	F	F	F	F	F	F	F	F	F	F	F	F	F	F	F	F	F	F	F	F	F	F	F	F	T	F	F	F	F	F
AT5G60730	5	24439961	24442718	F	F	F	F	F	F	F	F	F	F	F	F	T	F	F	F	F	F	F	F	F	F	T	F	F	F	F	F	F	F	F	F	F	F	F	F	F	F	F	F	F
AT5G60740	5	24447495	24443298	F	F	F	F	F	F	F	F	F	F	F	F	T	F	F	F	F	F	F	F	F	F	T	F	F	F	F	F	F	F	F	F	F	F	F	F	F	F	F	F	F
AT5G61060	5	24588292	24584017	F	F	T	T	F	T	F	T	F	F	F	F	F	F	F	F	F	F	F	F	F	F	F	F	F	F	F	F	F	F	T	F	F	F	F	F	F	F	F	F	F
AT5G61070	5	24591598	24588397	F	F	T	T	F	T	F	T	F	F	F	F	F	F	F	F	F	F	F	F	F	F	F	F	F	F	F	F	F	F	T	F	F	F	F	F	F	F	F	F	F
AT5G61140	5	24607225	24620740	F	F	T	T	F	T	F	T	F	F	F	F	F	F	F	F	F	F	F	F	F	F	F	F	F	F	F	F	F	F	T	F	F	F	F	F	F	F	F	F	F
AT5G62290	5	25036713	25038357	F	F	F	F	F	F	F	T	F	F	F	F	F	F	F	F	F	F	F	F	F	F	F	F	F	F	F	F	F	F	F	F	F	F	F	F	F	F	F	F	F
AT5G62300	5	25039662	25038426	F	F	F	F	F	F	F	T	F	F	F	F	F	F	F	F	F	F	F	F	F	F	F	F	F	F	F	F	F	F	F	F	F	F	F	F	F	F	F	F	F
AT5G63600	5	25479684	25477910	F	F	F	F	F	F	F	F	F	F	F	F	F	F	T	F	F	F	F	F	F	F	F	F	T	F	T	F	F	F	F	F	F	F	F	F	F	F	F	F	F
AT5G64540	5	25818528	25815923	F	F	F	F	F	F	F	F	F	F	F	F	T	F	F	F	F	F	F	F	F	F	F	F	F	F	F	F	F	F	F	F	F	F	F	F	F	F	F	F	F
AT5G64541	5	25818540	25818677	F	F	F	F	F	F	F	F	F	F	F	F	T	F	F	F	F	F	F	F	F	F	F	F	F	F	F	F	F	F	F	F	F	F	F	F	F	F	F	F	F
AT5G64550	5	25822206	25818754	F	F	F	F	F	F	F	F	F	F	F	F	T	F	F	F	F	F	F	F	F	F	F	F	F	F	F	F	F	F	F	F	F	F	F	F	F	F	F	F	F
AT5G64552	5	25822206	25818754	F	F	F	F	F	F	F	F	F	F	F	F	T	F	F	F	F	F	F	F	F	F	F	F	F	F	F	F	F	F	F	F	F	F	F	F	F	F	F	F	F
AT5G64670	5	25871215	25869493	F	F	F	F	F	F	F	F	F	F	F	F	F	F	T	F	F	F	F	F	F	F	F	F	F	F	F	F	F	F	F	F	F	F	F	F	F	F	F	F	F
AT5G65840	5	26363308	26360956	F	F	F	F	F	F	F	F	F	F	F	F	F	F	F	F	F	T	F	F	F	F	F	F	F	F	F	F	F	F	F	F	F	F	F	F	F	F	F	F	F
AT5G65850	5	26363540	26364836	F	F	F	F	F	F	F	F	F	F	F	F	F	F	F	F	F	T	F	F	F	F	F	F	F	F	F	F	F	F	F	F	F	F	F	F	F	F	F	F	F
AT5G65950	5	26397349	26402447	F	F	F	F	F	F	F	F	T	F	F	F	F	F	F	F	F	F	F	F	F	F	F	F	F	F	F	F	F	F	F	F	F	F	F	F	F	F	F	F	F
AT5G66250	5	26485759	26487782	F	F	F	F	F	F	F	T	F	F	F	F	F	F	F	F	F	F	F	F	F	F	F	F	F	F	F	F	F	F	F	F	F	F	F	F	F	F	F	F	F
AT5G66310	5	26508608	26502911	F	F	F	F	F	F	F	F	F	F	F	F	F	F	F	F	F	T	F	F	F	F	F	F	F	F	F	F	F	F	F	F	F	F	F	F	F	F	F	F	F
AT5G66562	5	26584596	26584679	F	F	T	T	F	T	F	F	F	F	F	F	F	F	F	F	F	F	F	F	F	F	F	F	F	F	F	F	F	F	T	F	F	F	F	F	F	F	F	F	F
AT5G66564	5	26584747	26584830	F	F	T	T	F	T	F	F	F	F	F	F	F	F	F	F	F	F	F	F	F	F	F	F	F	F	F	F	F	F	T	F	F	F	F	F	F	F	F	F	F
AT5G67320	5	26874380	26878345	F	F	F	F	F	F	F	F	F	T	F	F	F	F	F	F	F	F	F	F	F	F	F	F	F	F	F	F	F	F	F	F	F	F	F	F	F	F	F	F	F
AT5G67455	5	26938898	26938969	F	F	F	F	T	F	F	F	F	F	F	F	F	F	F	F	F	F	F	F	F	F	F	F	F	F	F	F	F	F	F	F	F	F	F	F	F	F	F	F	F
AT5G67460	5	26940500	26938810	F	F	F	F	T	F	F	F	F	F	F	F	F	F	F	F	F	F	F	F	F	F	F	F	F	F	F	F	F	F	F	F	F	F	F	F	F	F	F	F	F
