# Supplementary material for: Combining Genome-Wide Association Mapping and Transcriptional Networks to Identify Novel Genes Controlling Glucosinolates in Arabidopsis thaliana
Source: PLoS Biol. 2011 Aug 16;9(8):e1001125. doi: 10.1371/journal.pbio.1001125 (PMC3156686; doi:10.1371/journal.pbio.1001125)
Supplement: Table S6 — Gene-to-trait associations as identified using seedling material. Logical table indicating whether each of 31,505 genes is significantly associated to each of the 46 traits within the seedling samples. AGI is the gene code, Chr is the chromosome, and Start and End are the position of the gene in basepairs. For each trait, a gene is significantly associated if at least two SNP within ±1 kb flanking the coding region has a p value in the bottom 0.1 percentile of the p value distribution. T, is significant; F, not significant and genes with no significances are not listed. (XLS) [file pbio.1001125.s011.xls]

## Sheet: Supplemental Table 6 - emma.see
Supplemental Table 6. Gene to Trait Associations as identified using seedling material.
Logical table indicating whether each of 31,505 genes is significantly associated using the EMMA algorithm to each of the 46 traits within the seedling samples. AGI is the gene code, Chr is the chromosome and Start and End are the position of the gene in basepairs. For each trait, a gene is significantly associated if at least two SNP within ±1kb flanking the coding region has a P-value in the bo…
AGI	Chr	start	end	OHP	X3MSO	OHBUTS	X4MSO	OHBUTR	ALLYL	X5MSO	BUTENYL	X3MT	X7MSO	PENTENYL	X4MT	X8MSO	I3M	X4MOI3M	X7MT	X8MT	OHB	X5MT	BENZYL	BZOP	BZOB	UNK1	UNK2	C3	C4	C5	C7	C8	SC	LC	Alkenyl	MSO	OH	OHAlk	BZO	ElongSC	ElongLC	GSOX3	GSOX4	GSOX7	GSOX8	BZOper	TIND	TOH4	OH4Per
AT1G02180	1	414645	413522	F	F	F	F	F	F	F	F	F	F	F	F	T	F	F	F	F	F	F	F	F	F	F	F	F	F	F	F	F	F	F	F	F	F	F	F	F	F	F	F	F	F	F	F	F	F
AT1G02190	1	415079	418010	F	F	F	F	F	F	F	F	F	F	F	F	T	F	F	F	F	F	F	F	F	F	F	F	F	F	F	F	F	F	F	F	F	F	F	F	F	F	F	F	F	F	F	F	F	F
AT1G02380	1	477000	478971	F	F	F	F	F	F	F	F	F	F	F	F	F	F	F	F	F	F	F	F	F	F	F	F	F	F	F	F	F	T	F	F	F	F	F	F	F	F	F	F	F	F	F	F	F	F
AT1G03280	1	803035	807066	F	F	F	F	T	F	F	F	F	F	F	F	F	F	F	F	F	F	F	F	F	F	F	F	F	F	F	F	F	F	F	F	F	F	F	F	F	F	F	F	F	F	F	F	F	F
AT1G04510	1	1226574	1230826	F	F	F	F	F	F	F	T	F	F	T	F	F	F	F	F	F	F	F	F	F	F	F	F	F	F	F	F	F	F	F	F	F	F	F	F	F	F	F	F	F	F	F	F	F	F
AT1G04540	1	1237255	1239060	F	F	F	F	F	F	F	F	F	F	T	F	F	F	F	F	F	F	F	F	F	F	F	F	F	F	F	F	F	F	F	F	F	F	F	F	F	F	F	F	F	F	F	F	F	F
AT1G06210	1	1897202	1899207	F	F	F	F	F	F	F	F	F	F	T	F	F	F	F	F	F	F	F	F	F	F	F	F	F	F	F	F	F	F	F	F	F	F	F	F	F	F	F	F	F	F	F	F	F	F
AT1G06290	1	1922351	1926277	F	F	F	F	F	F	F	F	F	F	F	T	F	F	F	F	F	F	F	F	F	F	F	F	F	F	F	F	F	F	F	F	F	F	F	F	F	F	F	F	F	F	F	F	F	F
AT1G06390	1	1946787	1950859	F	F	F	F	F	F	F	F	F	F	F	T	F	F	F	F	F	F	F	F	F	F	F	F	F	F	F	F	F	F	F	F	F	F	F	F	F	F	F	F	F	F	F	F	F	F
AT1G08845	1	2839147	2840997	F	F	F	F	F	F	F	F	F	F	F	F	F	F	F	F	F	F	F	F	F	F	F	F	F	F	F	F	F	F	F	T	F	F	F	F	F	F	F	F	F	F	F	F	F	F
AT1G08860	1	2842156	2846141	F	F	F	F	F	F	F	F	F	F	F	F	F	F	F	F	F	F	F	F	F	F	F	F	F	F	F	F	F	F	F	T	F	F	F	F	F	F	F	F	F	F	F	F	F	F
AT1G09020	1	2904818	2899917	F	F	F	F	T	F	F	F	F	F	F	F	F	F	F	F	F	F	F	F	F	F	F	F	F	F	F	F	F	F	F	F	F	F	F	F	F	F	F	F	F	F	F	F	F	F
AT1G09026	1	2907127	2907282	F	F	F	F	F	F	F	F	F	F	F	F	F	F	T	F	F	F	F	F	F	F	F	F	T	F	F	F	F	F	F	F	F	F	F	F	F	F	F	F	F	F	F	F	T	F
AT1G09030	1	2909033	2908614	F	F	F	F	F	F	F	F	F	F	F	F	F	F	T	F	F	F	F	F	F	F	F	F	F	F	F	F	F	F	F	F	F	F	F	F	F	F	F	F	F	F	F	F	F	F
AT1G10950	1	3659209	3663984	F	F	F	F	F	T	F	F	F	F	F	F	F	F	F	F	F	F	F	F	F	F	F	F	F	F	F	F	F	F	F	F	F	F	F	F	F	F	F	F	F	F	F	F	F	F
AT1G10970	1	3667139	3665087	F	F	F	F	F	T	F	F	F	F	F	F	F	F	F	F	F	F	F	F	F	F	F	F	F	F	F	F	F	F	F	F	F	F	F	F	F	F	F	F	F	F	F	F	F	F
AT1G11290	1	3793883	3791454	F	F	F	F	F	F	F	F	F	F	F	F	F	F	F	F	F	F	F	F	F	F	F	F	F	F	F	F	F	F	F	F	F	F	F	F	F	F	T	F	F	F	F	F	F	F
AT1G11300	1	3794238	3800719	F	F	F	F	F	F	F	F	F	F	F	F	F	F	F	F	F	F	F	F	F	F	F	F	F	F	F	F	F	F	F	F	F	F	F	F	F	F	T	F	F	F	F	F	F	F
AT1G11580	1	3888690	3890811	F	F	F	F	F	F	F	F	F	F	F	F	F	F	F	F	F	F	F	F	F	F	F	F	F	F	F	F	F	F	F	F	F	F	F	F	F	F	F	F	F	T	F	F	F	F
AT1G12830	1	4375168	4374248	F	F	F	F	F	F	F	F	F	F	F	F	F	F	F	F	F	F	F	F	F	F	F	F	F	F	F	F	F	F	F	F	F	F	F	F	F	F	F	T	F	F	F	F	F	F
AT1G12840	1	4375513	4378512	F	F	F	F	F	F	F	F	F	F	F	F	F	F	F	F	F	F	F	F	F	F	F	F	F	F	F	F	F	F	F	F	F	F	F	F	F	F	F	T	F	F	F	F	F	F
AT1G12845	1	4379514	4378937	F	F	F	F	F	F	F	F	F	F	F	T	F	F	F	F	F	F	F	F	F	F	F	F	F	F	F	F	F	F	F	F	F	F	F	F	F	F	F	T	F	F	F	F	F	F
AT1G12850	1	4381610	4379705	F	F	F	F	F	F	F	F	F	F	F	T	F	F	F	F	F	F	F	F	F	F	F	F	F	F	F	F	F	F	F	F	F	F	F	F	F	F	F	T	F	F	F	F	F	F
AT1G13820	1	4735544	4737805	F	F	F	F	F	T	F	F	F	F	F	F	F	F	F	F	F	F	F	F	F	F	F	F	F	F	F	F	F	F	F	F	F	F	F	F	F	F	F	F	F	F	F	F	F	F
AT1G13950	1	4773573	4774864	F	F	F	F	F	T	F	F	F	F	F	F	F	F	F	F	F	F	F	F	F	F	F	F	F	F	F	F	F	F	F	T	F	F	F	F	F	F	F	F	F	F	F	F	F	F
AT1G14460	1	4952922	4948743	F	F	F	F	F	F	F	F	F	F	F	F	F	F	F	F	F	F	F	F	F	F	F	F	F	F	F	F	T	F	T	F	F	F	F	F	F	F	F	F	F	F	F	F	F	F
AT1G14470	1	4954075	4955697	F	F	F	F	F	F	F	F	F	F	F	F	F	F	F	F	F	F	F	F	F	F	F	F	F	F	F	F	T	F	T	F	F	F	F	F	F	F	F	F	F	F	F	F	F	F
AT1G14560	1	4980667	4983279	F	F	F	F	F	F	F	F	F	F	F	F	F	F	F	F	F	F	F	F	F	F	F	F	F	F	F	F	T	F	T	F	F	F	F	F	F	F	F	F	F	F	F	F	F	F
AT1G14620	1	5016599	5014748	F	F	F	F	F	F	F	F	F	F	F	F	T	F	F	F	T	F	F	F	F	F	F	F	F	F	F	F	T	F	T	F	F	F	F	F	F	F	F	F	F	F	F	F	F	F
AT1G14640	1	5023651	5025950	F	F	F	F	F	F	F	F	F	F	F	F	T	F	F	F	T	F	F	F	F	F	F	F	F	F	F	F	F	F	T	F	F	F	F	F	F	F	F	F	F	F	F	F	F	F
AT1G14650	1	5027657	5031774	F	F	F	F	F	F	F	F	F	F	F	F	T	F	F	F	T	F	F	F	F	F	F	F	F	F	F	F	T	F	T	F	F	F	F	F	F	F	F	F	F	F	F	F	F	F
AT1G14660	1	5036443	5031967	F	F	F	F	F	F	F	F	F	F	F	F	T	F	F	F	T	F	F	F	F	F	F	F	F	F	F	F	T	F	T	F	F	F	F	F	F	F	F	F	F	F	F	F	F	F
AT1G15215	1	5238060	5240046	F	F	F	F	F	F	F	F	F	F	T	F	F	F	F	F	F	F	F	F	F	F	F	F	F	F	F	F	F	F	F	F	F	F	F	F	F	F	F	F	F	F	F	F	F	F
AT1G15220	1	5241533	5240024	F	F	F	F	F	F	F	F	F	F	T	F	F	F	F	F	F	F	F	F	F	F	F	F	F	F	F	F	F	F	F	F	F	F	F	F	F	F	F	F	F	F	F	F	F	F
AT1G16760	1	5734227	5737300	F	F	F	F	F	F	F	F	F	F	F	F	F	F	T	F	F	F	F	F	F	F	F	F	F	F	F	F	F	F	F	F	F	F	F	F	F	F	F	F	F	F	F	F	T	F
AT1G17145	1	5862675	5860112	F	F	F	F	F	F	F	F	F	F	F	F	F	F	F	F	F	F	F	F	F	F	F	F	F	F	F	F	F	F	F	F	F	F	F	F	F	F	F	F	F	F	T	F	F	F
AT1G17150	1	5865700	5867488	F	F	F	F	F	F	F	F	F	F	F	T	F	F	F	F	F	F	F	F	F	F	F	F	F	F	F	F	F	F	F	F	T	F	F	F	F	F	F	F	F	F	F	T	F	F
AT1G17160	1	5867628	5869349	F	F	F	F	F	F	F	F	F	F	F	T	F	F	F	F	F	F	F	F	F	F	F	F	F	F	F	F	F	F	F	F	T	F	F	F	F	F	F	F	F	F	F	T	F	F
AT1G17170	1	5869839	5870833	F	F	F	F	F	F	F	F	F	F	F	T	F	F	F	F	F	F	F	F	F	F	F	F	F	F	F	F	F	F	F	F	T	F	F	F	F	F	F	F	F	F	F	F	F	F
AT1G17210	1	5884749	5880123	F	F	F	F	F	F	F	F	F	F	F	F	F	F	F	F	F	F	F	F	F	F	F	F	F	F	F	F	F	F	F	F	F	F	F	F	F	F	F	F	T	F	F	F	F	F
AT1G17460	1	5998807	6002709	F	F	F	F	F	F	F	F	F	F	F	F	F	F	F	F	T	F	F	F	F	F	F	F	F	F	F	F	F	F	F	F	F	F	F	F	F	F	F	F	F	F	F	F	F	F
AT1G17750	1	6106649	6110113	F	F	F	F	F	T	F	F	F	F	F	F	T	F	F	F	T	F	F	F	F	F	F	F	F	F	F	F	T	F	T	T	F	F	F	F	F	F	F	F	F	F	F	F	F	F
AT1G17760	1	6116610	6110100	F	F	F	F	F	F	F	F	F	F	F	F	T	F	F	F	T	F	F	F	F	F	F	F	F	F	F	F	T	F	T	F	F	F	F	F	F	F	F	F	F	F	F	F	F	F
AT1G17770	1	6120734	6122815	F	F	F	F	F	F	F	F	F	F	F	F	T	F	F	F	T	F	F	F	F	F	F	F	F	F	F	F	T	F	T	F	F	F	F	F	F	F	F	F	F	F	F	F	F	F
AT1G17780	1	6123694	6125262	F	F	F	F	F	F	F	F	F	F	F	F	F	F	F	F	F	F	F	F	F	F	F	F	F	F	F	F	T	F	F	F	F	F	F	F	F	F	F	F	F	F	F	F	F	F
AT1G17950	1	6177610	6179282	F	F	F	F	F	F	F	F	F	F	F	F	F	F	T	F	F	F	F	F	F	F	F	F	F	F	F	F	T	F	F	F	F	F	F	F	F	F	F	F	F	F	F	F	T	F
AT1G18410	1	6342453	6336521	F	F	F	F	F	F	F	F	F	F	F	F	F	F	F	F	F	F	F	F	F	F	F	F	F	F	F	F	F	F	F	F	F	F	F	F	F	F	F	F	F	F	F	F	F	T
AT1G18550	1	6384333	6380922	F	F	F	F	F	F	F	F	F	F	F	F	F	F	T	F	F	F	F	F	F	F	F	F	F	F	F	F	F	F	F	F	F	F	F	F	F	F	F	F	F	F	F	F	F	F
AT1G18900	1	6528975	6532605	F	F	F	F	F	F	F	F	F	F	F	F	F	F	F	F	F	F	F	F	F	F	F	F	F	F	F	F	F	F	F	F	F	F	F	F	F	F	F	F	F	F	F	F	T	F
AT1G18910	1	6538136	6532550	F	F	F	F	F	F	F	F	F	F	F	F	F	F	F	F	F	F	F	F	F	F	F	F	F	F	F	F	F	F	F	F	F	F	F	F	F	F	F	F	F	F	F	F	T	F
AT1G19025	1	6568844	6570930	F	F	F	F	F	F	F	F	F	F	F	F	F	F	T	F	F	F	F	F	F	F	F	F	F	F	F	F	F	F	F	F	F	F	F	F	F	F	F	F	F	F	F	F	T	F
AT1G19030	1	6571175	6572928	F	F	F	F	F	F	F	F	F	F	F	F	F	F	F	F	F	F	F	F	F	F	F	F	F	F	F	F	F	F	F	F	F	F	F	F	F	F	F	F	F	F	F	F	T	F
AT1G19040	1	6576886	6577404	F	F	F	F	F	F	F	F	F	F	F	F	F	F	F	F	F	F	F	F	F	F	F	F	F	F	F	F	F	F	F	F	F	F	F	F	F	F	F	F	F	F	F	F	T	F
AT1G19050	1	6579169	6577824	F	F	F	F	F	F	F	F	F	F	F	F	F	F	F	F	F	F	F	F	F	F	F	F	F	F	F	F	F	F	F	F	F	F	F	F	F	F	F	F	F	F	F	F	T	F
AT1G19480	1	6744344	6746399	F	F	F	F	F	T	F	F	F	F	F	F	F	F	F	F	F	F	F	F	F	F	F	F	F	F	F	F	F	F	F	F	F	F	F	F	F	F	F	F	F	F	F	F	F	F
AT1G19485	1	6746803	6751498	F	F	F	F	F	T	F	F	F	F	F	F	F	F	F	F	F	F	F	F	F	F	F	F	F	F	F	F	F	F	F	F	F	F	F	F	F	F	F	F	F	F	F	F	F	F
AT1G19490	1	6753990	6751664	F	F	F	F	F	T	F	F	F	F	F	F	F	F	F	F	F	F	F	F	F	F	F	F	F	F	F	F	F	F	F	F	F	F	F	F	F	F	F	F	F	F	F	F	F	F
AT1G22060	1	7780575	7773052	F	F	F	F	F	F	F	F	F	F	F	F	F	F	F	F	F	F	F	F	F	F	F	F	F	F	F	F	F	F	F	F	F	F	F	F	F	T	F	F	F	F	F	F	F	F
AT1G22070	1	7789337	7792103	F	F	F	F	F	F	F	F	F	T	F	F	F	F	F	T	F	F	F	F	F	F	F	F	F	F	F	F	F	F	F	F	F	F	F	F	F	T	F	F	F	F	F	F	F	F
AT1G22080	1	7795429	7792181	F	F	F	T	F	F	T	F	F	T	F	T	F	F	F	T	F	F	F	F	F	F	F	F	F	T	T	T	F	F	F	F	T	F	F	F	F	T	F	F	F	F	F	F	F	F
AT1G22090	1	7795697	7797414	F	F	F	F	F	F	F	F	F	T	F	F	F	F	F	F	F	F	F	F	F	F	F	F	F	T	F	F	F	F	F	F	F	F	F	F	F	T	F	F	F	F	F	F	F	F
AT1G22100	1	7800019	7798012	F	F	F	F	F	F	F	F	F	T	F	F	F	F	F	F	F	F	F	F	F	F	F	F	F	F	F	T	F	F	F	F	F	F	F	F	F	T	F	F	F	F	F	F	F	F
AT1G22240	1	7853073	7854952	F	F	F	F	F	F	F	F	F	F	F	F	F	F	F	F	F	F	F	F	F	F	F	F	F	T	F	F	F	F	F	F	F	F	F	F	T	F	F	F	F	F	F	F	F	F
AT1G22360	1	7897580	7894847	F	F	F	F	F	F	F	F	F	F	F	F	F	T	F	F	F	F	F	F	F	F	F	F	F	F	F	F	F	F	F	F	F	F	F	F	F	F	F	F	F	F	F	F	F	F
AT1G22370	1	7899868	7898002	F	F	F	F	F	F	F	F	F	F	F	F	F	T	F	F	F	F	F	F	F	F	F	F	F	F	F	F	F	F	F	F	F	F	F	F	F	F	F	F	F	F	F	F	F	F
AT1G22400	1	7906662	7903649	F	F	F	F	F	F	F	F	F	F	F	F	F	F	F	F	F	F	F	F	F	F	F	F	F	T	F	F	F	F	F	F	F	F	F	F	F	F	F	F	F	F	F	F	F	F
AT1G22410	1	7912035	7914992	F	F	F	F	F	F	F	F	F	F	F	F	F	F	F	F	F	T	F	F	F	F	F	F	F	F	F	F	F	F	F	F	F	F	F	F	F	F	F	F	F	F	F	F	F	F
AT1G22660	1	8017386	8021701	F	F	F	F	F	F	F	F	F	F	F	F	F	F	F	F	F	F	F	F	F	F	F	F	F	F	F	F	F	F	F	F	F	F	F	F	F	F	F	F	T	F	F	F	F	F
AT1G22670	1	8023505	8021843	F	F	F	F	F	F	F	F	F	F	F	F	F	F	F	F	F	F	F	F	F	F	F	F	F	F	F	F	F	F	F	F	F	F	F	F	F	F	F	F	T	F	F	F	F	F
AT1G22770	1	8061833	8067705	F	F	F	F	F	F	F	F	F	F	F	F	F	F	F	F	F	F	F	F	F	F	F	F	F	F	F	F	F	F	F	F	F	F	F	F	T	F	F	F	F	F	F	F	F	F
AT1G24010	1	8499488	8498792	F	F	F	F	F	F	F	F	F	F	F	F	F	F	F	T	F	F	F	F	F	F	F	F	F	F	F	F	F	F	F	F	F	F	F	F	F	F	F	F	F	F	F	F	F	F
AT1G24110	1	8527827	8528807	F	F	F	F	F	F	F	F	F	F	F	F	T	T	F	F	T	F	F	F	F	F	F	F	F	F	F	T	T	F	T	F	F	F	F	F	F	F	F	F	F	F	F	T	F	F
AT1G24120	1	8532201	8529132	F	F	F	F	F	F	F	F	F	F	F	F	T	T	F	T	T	F	F	F	F	F	F	F	F	F	F	T	T	F	T	F	F	F	F	F	F	F	F	F	F	F	F	T	F	F
AT1G25430	1	8933045	8927719	F	F	F	F	F	F	F	F	F	F	F	F	F	F	F	F	F	F	F	F	T	F	F	F	F	F	F	F	F	F	F	F	T	F	F	F	F	F	F	T	F	F	T	F	F	F
AT1G26170	1	9054576	9047420	F	F	F	F	F	F	F	F	F	F	F	F	F	F	F	F	F	F	F	F	F	F	F	F	F	F	F	F	F	F	F	F	F	F	F	F	F	F	F	F	T	F	F	F	F	F
AT1G26180	1	9054731	9056839	F	F	F	F	F	F	F	F	F	F	F	F	F	F	F	F	F	F	F	F	F	F	F	F	F	F	F	F	F	F	F	F	F	F	F	F	F	F	F	F	T	F	F	F	F	F
AT1G26230	1	9075266	9072375	F	F	F	F	F	F	F	F	F	F	F	F	F	F	F	F	F	F	F	F	T	F	F	F	T	F	F	F	F	T	F	F	F	F	F	T	F	F	F	F	T	F	F	F	F	F
AT1G26250	1	9083825	9085451	F	F	F	F	F	F	F	F	F	F	F	F	F	F	F	F	F	F	F	F	F	F	F	F	T	F	F	F	F	T	F	F	F	F	F	F	F	F	F	F	F	F	F	F	F	F
AT1G26260	1	9086840	9089365	F	F	F	F	F	F	F	F	F	F	F	F	F	F	F	F	F	F	F	F	T	F	F	F	F	F	F	F	F	T	F	F	F	F	F	T	F	F	F	F	F	F	F	F	F	F
AT1G27752	1	9662072	9667526	F	F	T	F	F	F	F	F	F	F	F	F	F	F	F	F	F	F	F	F	F	F	F	F	F	F	F	F	F	F	F	F	F	F	F	F	F	F	F	F	F	F	F	F	F	F
AT1G28180	1	9844994	9843062	F	F	F	F	F	F	F	F	F	F	F	F	F	F	F	F	F	F	F	F	F	F	F	F	F	F	F	F	F	F	F	T	F	F	F	F	F	F	F	F	F	F	F	F	F	F
AT1G28240	1	9872198	9868303	F	F	F	F	F	F	F	F	F	F	F	F	F	F	F	F	F	F	F	F	F	F	F	F	F	F	F	F	F	F	F	F	F	F	F	F	F	F	F	F	F	F	T	F	F	F
AT1G28440	1	9996810	10000433	F	F	F	F	F	F	F	F	F	F	F	F	F	F	F	F	F	F	F	F	F	F	F	F	F	F	F	F	F	F	F	F	F	F	F	F	F	F	F	F	F	T	F	F	F	F
AT1G29330	1	10261098	10258234	F	F	F	F	F	F	F	F	F	F	F	F	F	F	F	F	F	F	F	F	F	F	F	F	F	F	F	F	F	F	F	T	F	F	F	F	F	F	F	F	F	F	F	F	F	F
AT1G29350	1	10273774	10268455	F	F	F	F	F	T	F	F	F	F	F	F	F	F	F	F	F	F	F	F	F	F	F	F	F	F	F	F	F	F	F	F	F	F	F	F	F	F	F	F	F	F	F	F	F	F
AT1G29440	1	10305094	10304493	F	F	F	F	F	F	T	F	F	F	F	F	F	F	F	F	F	F	F	F	F	T	F	F	F	F	F	F	F	F	F	F	F	F	F	F	F	F	F	F	F	F	F	F	F	F
AT1G29450	1	10306485	10305937	F	F	F	F	F	F	T	F	F	F	F	F	F	F	F	F	F	F	F	F	F	T	F	F	F	F	F	F	F	F	F	F	F	F	F	F	F	F	F	F	F	F	F	F	F	F
AT1G29470	1	10314034	10310231	F	F	F	F	F	F	F	F	F	F	F	F	F	F	F	F	F	F	F	F	F	F	F	F	F	F	F	F	F	F	F	F	F	F	F	F	F	F	T	F	F	F	F	F	F	F
AT1G29490	1	10319730	10320388	F	F	F	F	F	F	F	F	F	F	F	F	F	F	F	F	F	F	F	F	F	F	F	F	F	F	F	F	F	F	F	F	F	F	F	F	F	F	T	F	F	F	F	F	F	F
AT1G29550	1	10330500	10332312	F	F	F	F	F	T	F	F	F	F	F	F	F	F	F	F	F	F	F	F	F	F	F	F	F	F	F	F	F	F	F	F	F	F	F	F	F	F	F	F	F	F	F	F	F	F
AT1G29560	1	10332357	10335680	F	F	F	F	F	T	F	F	F	F	F	F	F	F	F	F	F	F	F	F	F	F	F	F	F	F	F	F	F	F	F	F	F	F	F	F	F	F	F	F	F	F	F	F	F	F
AT1G29710	1	10387659	10389086	F	F	F	F	F	T	F	F	F	F	F	F	F	F	F	F	F	F	F	F	F	F	F	F	F	F	F	F	F	F	F	F	F	F	F	F	F	F	F	F	F	F	F	F	F	F
AT1G30680	1	10881579	10886407	F	F	T	F	T	F	F	F	F	F	F	F	F	F	F	F	F	F	F	F	F	F	F	F	F	F	F	F	F	F	F	F	F	F	T	F	F	F	F	F	F	F	F	F	F	F
AT1G31810	1	11406240	11399588	F	F	F	F	F	F	F	F	F	F	F	F	F	F	F	F	F	F	F	F	F	T	F	F	F	F	F	F	F	F	F	F	F	F	F	F	F	F	F	F	F	F	F	F	F	F
AT1G32300	1	11651322	11653345	F	F	F	F	F	F	F	F	F	F	F	F	F	F	F	F	F	F	F	F	F	F	F	F	F	F	F	F	F	T	F	F	F	F	F	F	F	F	F	F	F	F	F	F	F	F
AT1G32310	1	11653544	11654774	F	F	F	F	F	F	F	F	F	F	F	F	F	F	F	F	F	F	F	F	F	F	F	F	F	F	F	F	F	T	F	F	F	F	F	F	F	F	F	F	F	F	F	F	F	F
AT1G32530	1	11762587	11759439	F	F	F	F	F	F	F	F	F	F	F	F	F	F	F	F	F	F	F	F	F	F	F	F	F	F	F	F	F	F	F	F	F	F	F	F	F	F	F	T	F	F	F	F	F	F
AT1G32550	1	11774167	11771746	F	F	F	F	F	F	F	F	F	F	F	F	F	F	F	F	F	F	F	F	F	F	F	F	F	F	F	F	F	F	F	F	F	F	F	F	F	F	F	T	F	F	F	F	F	F
AT1G32570	1	11776745	11777537	F	F	F	F	F	F	F	F	F	F	F	F	F	F	F	F	F	F	F	F	F	T	F	F	F	F	F	F	F	F	F	F	F	F	F	F	F	F	F	F	F	F	F	F	F	F
AT1G32600	1	11794782	11795663	F	F	F	F	F	F	F	F	F	F	F	F	F	F	F	F	F	F	F	F	F	F	F	F	F	F	F	F	F	F	F	F	F	F	F	F	F	F	F	T	F	F	F	F	F	F
AT1G32610	1	11797121	11795589	F	F	F	F	F	F	F	F	F	F	F	F	F	F	F	F	F	F	F	F	F	F	F	F	F	F	F	F	F	F	F	F	F	F	F	F	F	F	F	T	F	F	F	F	F	F
AT1G32650	1	11810611	11810537	F	F	F	F	F	F	F	F	F	F	F	F	F	F	F	F	F	F	F	F	F	F	F	F	F	F	F	F	F	F	F	F	F	F	F	F	F	F	F	T	F	F	F	F	F	F
AT1G32660	1	11811020	11812360	F	F	F	F	F	F	F	F	F	F	F	F	F	F	F	F	F	F	F	F	F	F	F	F	F	F	F	F	F	F	F	F	F	F	F	F	F	F	F	T	F	F	F	F	F	F
AT1G34010	1	12361169	12359516	F	F	F	F	T	F	F	F	F	F	F	F	F	F	F	F	F	F	F	F	F	F	F	F	F	F	F	F	F	F	F	F	F	F	T	F	F	F	F	F	F	F	F	F	F	F
AT1G35150	1	12866216	12864136	F	F	F	F	F	F	F	F	F	F	F	F	F	F	F	F	F	F	F	F	F	F	F	F	F	F	F	F	T	F	T	F	F	F	F	F	F	F	F	F	F	F	F	T	F	F
AT1G35660	1	13192721	13197262	F	F	F	F	F	F	F	F	T	F	F	F	F	F	F	F	F	F	F	F	F	F	F	F	F	F	F	F	F	F	F	F	F	F	F	F	F	F	T	F	F	F	F	F	F	F
AT1G37030	1	14052896	14058759	F	F	F	F	F	F	F	F	F	F	T	F	F	F	F	F	F	F	F	F	F	F	F	F	F	F	F	F	F	F	F	F	F	F	F	F	F	F	F	F	F	F	F	F	F	F
AT1G37035	1	14061349	14058922	F	F	F	F	F	F	F	F	F	F	T	F	F	F	F	F	F	F	F	F	F	F	F	F	F	F	F	F	F	F	F	F	F	F	F	F	F	F	F	F	F	F	F	F	F	F
AT1G42480	1	15938647	15941303	F	F	F	F	F	F	F	F	F	F	F	F	F	F	F	F	F	F	F	F	F	F	F	F	F	F	F	F	F	F	F	F	F	F	F	F	F	F	F	F	F	T	F	F	F	F
AT1G43890	1	16649172	16651088	F	F	F	F	F	F	F	F	F	F	F	F	F	F	F	F	F	F	F	F	F	F	F	F	F	F	F	F	F	F	F	F	F	T	F	F	F	F	F	F	F	F	F	F	F	F
AT1G43970	1	16683709	16685373	F	F	F	F	F	F	F	F	F	F	F	F	F	F	F	F	F	F	F	F	F	F	F	F	F	F	F	F	F	F	F	F	F	T	F	F	F	F	F	F	F	F	F	F	F	F
AT1G44350	1	16840726	16836650	F	F	F	F	F	F	F	F	F	F	F	F	F	F	F	F	F	F	F	F	F	F	F	F	F	F	F	F	F	F	F	F	F	F	F	F	F	F	F	F	F	T	F	F	F	F
AT1G45160	1	17092985	17085986	F	F	F	F	F	F	F	F	F	F	F	F	F	T	F	F	F	F	F	F	F	F	F	F	F	F	F	F	F	F	F	F	F	F	F	F	F	F	F	F	F	F	F	F	F	F
AT1G46552	1	17254892	17250299	F	F	F	F	F	F	F	F	F	F	F	F	F	F	F	F	F	F	F	F	F	F	F	F	F	F	F	F	F	F	F	F	F	F	F	F	F	F	T	F	F	F	F	F	F	F
AT1G46984	1	17277162	17278274	F	F	F	F	F	F	F	F	F	F	F	F	F	F	F	F	F	F	F	F	F	F	F	F	F	F	F	F	F	F	F	F	F	F	F	T	F	F	F	F	F	F	F	F	F	F
AT1G47980	1	17697536	17695503	F	F	F	F	F	F	F	T	F	F	T	F	F	F	F	F	F	F	F	F	F	F	F	F	F	F	F	F	F	F	F	F	F	F	F	F	F	F	F	F	F	F	F	F	F	F
AT1G48660	1	18001640	17999616	F	F	F	F	F	F	F	F	F	F	F	F	F	F	T	F	F	F	F	F	F	F	F	F	F	F	F	F	F	T	F	F	F	F	F	F	F	F	F	F	F	F	F	F	F	F
AT1G48820	1	18058897	18063035	F	F	F	F	F	F	F	F	F	F	F	F	F	F	F	F	F	F	F	F	F	F	F	F	T	F	F	F	F	F	F	F	F	F	F	F	F	F	F	F	F	F	F	F	F	F
AT1G48830	1	18064970	18063304	F	F	F	F	F	F	F	F	F	F	F	F	F	F	F	F	F	F	F	T	F	F	F	F	T	F	F	F	F	T	F	F	F	F	F	T	F	F	F	F	F	F	F	F	F	F
AT1G48840	1	18065189	18068699	F	F	F	F	F	F	F	F	F	F	F	F	F	F	F	F	F	F	F	T	F	F	F	F	T	F	F	F	F	T	F	F	F	F	F	T	F	F	F	F	F	F	F	F	F	F
AT1G48850	1	18071758	18068573	F	F	F	F	F	F	F	F	F	F	F	F	F	F	F	F	F	F	F	F	F	F	F	F	F	F	F	F	F	T	F	F	F	F	F	F	F	F	F	F	F	F	F	F	F	F
AT1G48860	1	18075134	18072375	F	F	F	F	F	F	F	F	F	F	F	F	F	F	F	F	F	F	F	F	F	F	F	F	F	F	F	F	F	F	F	F	F	F	F	T	F	F	F	F	F	F	F	F	F	F
AT1G49180	1	18191197	18188322	F	F	F	F	F	T	F	F	F	F	F	F	F	F	F	F	F	F	F	F	F	F	F	F	F	F	F	F	F	F	F	F	F	F	F	F	F	F	F	F	F	F	F	F	F	F
AT1G49430	1	18294711	18299493	F	F	F	F	F	F	F	F	F	F	F	F	F	F	F	F	F	F	F	F	F	F	F	F	F	F	F	F	F	F	F	F	F	F	F	F	F	F	F	F	F	T	F	F	F	F
AT1G49610	1	18366860	18365347	F	F	F	F	F	F	F	F	F	F	F	F	F	F	F	F	F	F	F	F	F	F	F	F	F	F	F	F	F	F	F	F	F	F	F	F	F	F	F	T	F	F	F	F	F	F
AT1G50680	1	18782282	18781269	F	F	F	F	F	F	F	F	F	F	F	F	F	F	F	F	F	F	T	F	F	F	F	F	F	F	F	F	F	F	F	F	F	F	F	F	F	F	F	F	F	F	F	F	F	F
AT1G51740	1	19192511	19194968	F	F	F	F	F	F	F	T	F	F	T	F	F	F	F	F	F	F	F	F	F	F	F	F	F	F	F	F	F	F	F	F	F	F	F	F	F	F	F	F	F	F	F	F	F	F
AT1G51745	1	19195191	19198456	F	F	F	F	F	F	F	T	F	F	T	F	F	F	F	F	F	F	F	F	F	F	F	F	F	F	F	F	F	F	F	F	F	F	F	F	F	F	F	F	F	F	F	F	F	F
AT1G52190	1	19438178	19442640	F	T	F	F	F	F	F	F	F	F	F	F	F	F	F	F	F	F	F	F	F	F	F	F	F	F	F	F	F	F	F	F	F	F	F	F	F	F	F	F	F	F	F	F	F	F
AT1G52510	1	19568941	19565175	F	F	F	F	F	T	F	F	F	F	F	F	F	F	F	F	F	F	F	F	F	F	F	F	F	F	F	F	F	T	F	T	F	F	F	T	F	F	F	F	F	F	F	F	F	F
AT1G52770	1	19659507	19661402	F	F	F	F	F	F	F	F	F	F	F	F	F	F	T	F	F	F	F	F	F	F	F	F	F	F	F	F	F	F	F	F	F	F	F	F	F	F	F	F	F	F	F	T	F	F
AT1G52830	1	19677312	19676164	F	F	F	F	F	T	F	F	F	F	F	F	F	F	F	F	F	F	F	F	F	F	F	F	F	F	F	F	F	T	F	T	F	F	F	T	F	F	F	F	F	F	F	F	F	F
AT1G53450	1	19957783	19954674	F	F	F	F	F	F	F	F	F	F	T	F	F	F	F	F	F	F	F	F	F	F	F	F	F	F	F	F	F	F	F	F	F	F	F	F	F	F	F	F	F	F	F	F	F	F
AT1G53800	1	20085367	20088168	F	F	F	F	F	F	F	F	F	F	T	F	F	F	F	F	F	F	F	F	F	F	F	F	F	F	F	F	F	F	F	F	F	F	F	F	F	F	F	F	F	F	F	F	F	F
AT1G53801	1	20087841	20086879	F	F	F	F	F	F	F	F	F	F	T	F	F	F	F	F	F	F	F	F	F	F	F	F	F	F	F	F	F	F	F	F	F	F	F	F	F	F	F	F	F	F	F	F	F	F
AT1G53860	1	20113179	20110775	F	F	F	F	F	F	F	F	F	F	F	F	F	F	T	F	F	F	F	F	F	F	F	F	F	F	F	F	F	F	F	F	F	F	F	F	F	F	F	F	F	F	F	F	T	F
AT1G56210	1	21039283	21040876	F	F	F	F	F	F	F	F	F	F	F	F	T	F	F	F	F	F	F	F	F	F	F	F	F	F	F	F	F	F	F	F	F	F	F	F	F	F	F	F	F	F	F	F	F	F
AT1G58190	1	21544385	21551661	F	F	F	F	F	F	F	F	F	F	F	F	F	F	F	F	T	F	F	F	F	F	F	F	F	F	F	F	F	F	F	F	F	F	F	F	F	F	F	F	F	F	F	F	F	F
AT1G61560	1	22715709	22712362	F	F	F	F	F	F	F	F	F	F	F	T	F	F	F	F	F	F	F	F	F	F	F	F	F	T	F	F	F	F	F	F	F	F	F	F	F	F	F	F	F	F	F	F	F	F
AT1G61600	1	22733481	22734847	F	F	F	F	F	F	F	F	F	F	F	F	F	F	F	F	F	F	F	F	F	F	F	F	F	F	F	F	F	F	F	F	F	F	F	F	F	F	F	F	T	F	F	F	F	F
AT1G62570	1	23172801	23175770	F	F	F	F	F	F	F	F	F	F	F	F	F	F	F	F	F	F	F	F	F	F	F	F	F	F	F	F	F	F	F	F	F	F	F	F	F	F	F	T	F	F	F	F	F	F
AT1G62820	1	23268014	23267336	F	F	F	F	T	F	F	F	F	F	F	F	F	F	F	F	F	F	F	F	F	F	F	F	F	F	F	F	F	F	F	F	F	F	F	F	F	F	F	F	F	F	F	F	F	F
AT1G62850	1	23277967	23275368	F	F	F	F	F	F	F	F	F	F	F	F	F	T	F	F	F	F	F	F	F	F	F	F	F	F	F	F	F	F	F	F	F	F	F	F	F	F	F	F	F	F	F	T	F	F
AT1G62860	1	23280142	23278341	F	F	F	F	F	F	F	F	F	F	F	F	F	T	F	F	F	F	F	F	F	F	F	F	F	F	F	F	F	F	F	F	F	F	F	F	F	F	F	F	F	F	F	F	F	F
AT1G63060	1	23387708	23388707	F	F	F	F	F	F	F	F	F	F	F	F	F	F	F	F	F	F	F	F	F	F	F	F	F	F	F	F	F	T	F	F	F	F	F	F	F	F	F	F	F	F	F	F	F	F
AT1G63070	1	23390832	23388989	F	F	F	F	F	F	F	F	F	F	F	F	F	F	F	F	F	F	F	F	F	F	F	F	F	F	F	F	F	T	F	F	F	F	F	T	F	F	F	F	F	F	F	F	F	F
AT1G63110	1	23408486	23411717	F	F	F	F	F	F	F	F	F	F	F	F	F	F	F	F	F	F	F	F	F	F	F	F	F	F	F	F	F	T	F	F	F	F	F	F	F	F	F	F	F	F	F	F	F	F
AT1G63120	1	23414480	23412541	F	F	F	F	F	F	F	F	F	F	F	F	F	F	F	F	F	F	F	F	F	F	F	F	F	F	F	F	F	T	F	F	F	F	F	F	F	F	F	F	F	F	F	F	F	F
AT1G63540	1	23570621	23573158	F	F	F	F	F	F	F	F	F	F	F	F	F	F	F	F	F	F	F	F	F	F	F	F	F	F	F	F	F	F	F	F	T	F	F	F	F	F	F	F	F	F	F	F	F	F
AT1G63550	1	23573201	23574770	F	F	F	F	F	F	F	F	F	F	F	F	F	F	F	F	F	F	F	F	F	F	F	F	F	F	F	F	F	F	F	F	T	F	F	F	F	F	F	F	F	F	F	F	F	F
AT1G63770	1	23667906	23661169	F	F	F	F	F	F	F	F	F	F	F	F	F	F	F	F	F	F	F	F	F	F	F	F	F	F	F	F	F	F	F	F	F	F	F	F	F	F	F	F	F	T	F	F	F	F
AT1G63870	1	23715564	23710794	F	F	F	F	F	F	F	F	F	F	F	F	F	F	F	F	F	F	F	F	F	F	F	F	F	F	F	F	F	F	F	F	F	F	F	T	F	F	F	F	F	F	F	F	F	F
AT1G64380	1	23895836	23894309	F	F	F	F	F	F	F	F	F	F	F	T	F	F	F	F	F	F	F	F	F	F	F	F	F	F	F	F	F	F	F	F	F	F	F	F	F	F	F	F	F	F	F	F	F	F
AT1G64628	1	24023153	24025973	F	F	F	F	F	F	F	F	F	F	F	F	F	F	F	F	F	F	F	F	F	F	F	F	F	F	F	F	F	F	F	F	F	F	F	F	F	F	F	F	F	T	F	F	F	F
AT1G64630	1	24023153	24025973	F	F	F	F	F	F	F	F	F	F	F	F	F	F	F	F	F	F	F	F	F	F	F	F	F	F	F	F	F	F	F	F	F	F	F	F	F	F	F	F	F	T	F	F	F	F
AT1G64800	1	24088749	24089096	F	F	F	F	F	F	F	F	F	F	F	F	F	F	F	F	F	F	F	F	F	F	F	F	F	F	F	F	F	F	F	F	T	F	F	F	F	F	F	F	F	F	F	F	F	F
AT1G64880	1	24109305	24112809	F	F	F	F	F	F	F	F	F	F	F	T	F	F	F	F	F	F	F	F	F	F	F	F	F	T	F	F	F	F	F	F	F	F	F	F	F	F	F	T	F	F	F	F	F	F
AT1G64890	1	24113205	24115063	F	F	F	F	F	F	F	F	F	F	F	T	F	F	F	F	F	F	F	F	F	F	F	F	F	T	F	F	F	F	F	F	F	F	F	F	F	F	F	T	F	F	F	F	F	F
AT1G65090	1	24186866	24184493	F	F	F	F	F	F	F	F	F	F	F	F	F	F	F	F	F	F	F	F	F	F	F	F	F	F	F	F	F	F	F	F	F	F	F	F	F	F	F	F	F	F	F	F	F	T
AT1G65120	1	24199736	24195011	F	F	F	F	F	F	F	F	F	F	F	F	F	F	F	F	F	F	F	F	F	F	F	F	F	F	F	F	F	F	F	F	F	F	F	F	F	F	F	F	F	F	F	F	F	T
AT1G65190	1	24220991	24219307	F	F	F	F	F	F	F	F	F	F	F	F	F	F	F	F	F	F	F	F	F	F	F	F	F	F	F	F	F	F	F	F	F	T	F	T	F	F	F	F	F	F	F	F	F	F
AT1G65390	1	24296141	24298294	F	F	F	F	F	F	F	F	F	F	F	F	F	F	F	F	F	F	F	F	F	F	F	F	F	F	F	F	F	F	F	F	F	F	F	F	F	F	F	F	F	F	F	F	F	T
AT1G65950	1	24554807	24550367	F	T	F	F	F	F	F	F	F	F	F	F	F	F	F	F	F	F	F	F	F	F	F	F	F	F	F	F	F	F	F	F	F	F	F	F	F	F	F	F	F	F	F	F	F	F
AT1G65960	1	24555666	24561393	F	F	F	F	F	F	F	F	F	F	F	F	F	F	F	F	F	F	F	F	F	F	F	F	F	F	F	F	F	F	F	F	F	F	F	F	F	F	F	F	F	F	F	F	F	T
AT1G66480	1	24811220	24809298	F	F	F	F	F	F	F	F	F	F	F	F	F	F	F	F	F	F	F	F	F	F	F	F	F	F	F	F	F	F	F	F	F	F	F	F	F	F	F	F	F	F	F	F	F	T
AT1G67340	1	25233928	25235503	F	F	F	F	F	F	F	F	F	F	F	F	F	F	F	F	F	F	F	F	F	F	F	F	F	F	F	F	F	F	F	F	F	F	F	F	F	F	F	F	F	F	F	F	T	F
AT1G67480	1	25279957	25282381	F	F	F	F	F	F	F	F	F	F	F	F	F	F	F	F	F	F	F	F	F	F	F	F	F	F	F	F	F	F	F	F	F	F	F	F	F	F	F	F	F	F	F	T	F	F
AT1G67660	1	25367198	25368892	F	F	F	F	F	F	F	F	F	F	F	F	F	F	F	F	T	F	F	F	F	F	F	F	F	F	F	F	F	F	F	F	F	F	F	F	F	F	F	F	F	F	F	F	F	F
AT1G67670	1	25369136	25369330	F	F	F	F	F	F	F	F	F	F	F	F	F	F	F	F	T	F	F	F	F	F	F	F	F	F	F	F	F	F	F	F	F	F	F	F	F	F	F	F	F	F	F	F	F	F
AT1G67680	1	25372189	25369419	F	F	F	F	F	F	F	F	F	F	F	F	F	F	F	F	T	F	F	F	F	F	F	F	F	F	F	F	F	F	F	F	F	F	F	F	F	F	F	F	F	F	F	F	F	F
AT1G67840	1	25437765	25440738	F	F	F	T	F	F	F	F	F	F	F	T	F	F	F	F	F	F	F	F	F	F	F	F	F	F	F	F	F	F	F	F	F	F	F	F	F	F	F	F	F	F	F	F	F	F
AT1G68190	1	25562909	25564875	F	F	F	F	F	F	F	F	F	F	F	T	F	F	F	F	F	F	F	F	F	F	F	F	F	F	F	F	F	F	F	F	F	F	F	F	F	F	F	F	F	F	F	F	F	F
AT1G68320	1	25607505	25608759	F	F	F	F	F	F	F	F	F	F	F	F	F	F	F	F	F	F	F	F	F	F	F	F	F	F	F	F	F	F	F	F	F	F	T	F	F	F	F	F	F	F	F	F	F	F
AT1G71380	1	26905451	26903446	F	F	F	F	F	F	F	F	F	F	F	F	F	F	F	F	F	F	F	T	F	F	F	F	F	F	F	F	F	F	F	F	F	F	F	F	F	F	F	F	F	F	F	F	F	F
AT1G72770	1	27393720	27396943	F	F	F	F	F	F	F	F	F	F	F	F	F	F	F	F	F	F	F	F	T	F	F	F	F	F	F	F	F	F	F	F	F	F	F	F	F	F	F	F	F	F	T	F	F	F
AT1G72780	1	27397047	27397128	F	F	F	F	F	F	F	F	F	F	F	F	F	F	F	F	F	F	F	F	T	F	F	F	F	F	F	F	F	F	F	F	F	F	F	F	F	F	F	F	F	F	T	F	F	F
AT1G73066	1	27485446	27487376	F	F	F	F	F	F	F	F	F	F	F	F	F	F	F	F	F	T	F	F	F	T	T	F	F	F	F	F	F	F	F	F	F	F	F	F	F	F	F	F	F	F	F	F	F	F
AT1G73260	1	27551851	27550935	F	F	F	F	T	F	F	F	F	F	F	F	F	F	F	F	F	F	F	F	F	F	F	F	F	F	F	F	F	F	F	F	F	F	T	F	F	F	F	F	F	F	F	F	F	F
AT1G73430	1	27607316	27614729	F	F	F	T	F	F	F	F	F	F	F	F	F	F	F	F	F	F	F	F	F	F	F	F	F	F	F	F	F	F	F	F	F	F	F	F	F	F	F	F	F	F	F	F	F	F
AT1G74510	1	28009026	28011400	F	F	F	F	F	F	F	F	F	F	F	F	F	F	F	F	F	F	F	T	F	F	F	F	F	F	F	F	F	F	F	F	F	F	F	F	F	F	F	F	F	F	F	F	F	F
AT1G74530	1	28015823	28013184	F	F	F	F	F	F	F	F	F	F	F	F	F	F	F	F	F	F	F	T	F	F	F	F	F	F	F	F	F	F	F	F	F	F	F	F	F	F	F	F	F	F	F	F	F	F
AT1G74580	1	28024438	28026729	F	F	F	F	F	F	F	F	F	F	F	F	F	F	F	F	F	F	F	T	F	F	F	F	F	F	F	F	F	F	F	F	F	F	F	F	F	F	F	F	F	F	F	F	F	F
AT1G76520	1	28719972	28722310	F	F	F	F	F	F	F	F	F	F	F	F	F	F	F	F	F	F	F	F	F	F	F	F	F	F	F	F	F	F	F	F	T	F	F	F	F	F	F	F	F	F	F	F	F	F
AT1G76550	1	28731900	28727596	F	F	F	F	F	F	F	F	F	F	F	F	F	F	F	F	F	F	F	F	F	F	F	F	F	F	F	F	F	F	F	F	T	F	F	F	F	F	F	F	F	F	F	F	F	F
AT1G77960	1	29318465	29314951	F	F	F	F	F	F	F	F	F	F	F	F	F	F	F	F	F	F	F	F	F	F	F	F	F	F	F	F	F	T	F	F	F	F	F	F	F	F	F	F	F	F	F	F	F	F
AT1G78830	1	29643445	29641848	F	F	F	F	F	F	F	F	F	F	F	F	F	F	F	F	F	F	F	F	F	F	F	T	F	F	F	F	F	F	F	F	F	F	F	F	F	F	F	F	F	F	F	F	F	F
AT1G80120	1	30143993	30145096	F	F	F	F	F	F	F	F	F	F	F	F	F	F	F	F	F	F	F	F	F	F	F	F	F	F	F	F	F	F	F	F	F	F	F	T	F	F	F	F	F	F	F	F	F	F
AT2G01200	2	118016	119341	F	F	F	F	F	F	F	F	F	F	F	F	F	F	F	F	F	F	F	F	F	F	F	F	F	F	F	F	F	T	F	F	F	F	F	F	F	F	F	F	F	F	F	F	F	F
AT2G01210	2	121845	119440	F	F	F	F	F	F	F	F	F	F	F	F	F	F	F	F	F	F	F	F	F	F	F	F	F	F	F	F	F	T	F	F	F	F	F	F	F	F	F	F	F	F	F	F	F	F
AT2G01220	2	123275	126465	F	F	F	F	F	F	F	F	F	F	F	F	F	F	F	F	F	F	F	F	F	F	F	F	T	F	F	F	F	T	F	F	F	F	F	F	F	F	F	F	F	F	F	F	F	F
AT2G01240	2	129255	128439	F	F	F	F	F	F	F	F	F	F	F	F	F	F	F	F	F	F	F	F	F	F	F	F	T	F	F	F	F	T	F	F	F	F	F	F	F	F	F	F	F	F	F	F	F	F
AT2G01860	2	388054	389917	T	F	F	F	F	F	F	F	F	F	F	F	F	F	F	F	F	F	F	F	F	F	F	F	F	F	F	F	F	F	F	F	F	F	F	F	F	F	F	F	F	F	F	F	F	F
AT2G01870	2	390404	389469	T	F	F	F	F	F	F	F	F	F	F	F	F	F	F	F	F	F	F	F	F	F	F	F	F	F	F	F	F	F	F	F	F	F	F	F	F	F	F	F	F	F	F	F	F	F
AT2G02090	2	523283	527011	F	F	F	F	F	F	F	F	F	F	F	F	F	F	F	F	F	F	F	F	F	F	F	F	F	F	F	F	F	F	F	F	F	F	F	F	F	F	T	F	F	F	F	F	F	F
AT2G02710	2	761012	758692	F	F	F	F	F	F	F	F	F	F	F	F	F	F	F	F	F	F	F	F	F	F	F	F	F	F	F	F	F	T	F	T	F	F	F	F	F	F	F	F	F	F	F	F	F	F
AT2G02740	2	769343	771247	F	F	F	F	F	T	F	F	F	F	F	F	F	F	F	F	F	F	F	F	F	F	F	F	F	F	F	F	F	T	F	T	F	F	F	F	F	F	F	F	F	F	F	F	F	F
AT2G02741	2	771521	771376	F	F	F	F	F	T	F	F	F	F	F	F	F	F	F	F	F	F	F	F	F	F	F	F	F	F	F	F	F	T	F	T	F	F	F	F	F	F	F	F	F	F	F	F	F	F
AT2G02750	2	773539	771150	F	F	F	F	F	T	F	F	F	F	F	F	F	F	F	F	F	F	F	F	F	F	F	F	F	F	F	F	F	T	F	T	F	F	F	F	F	F	F	F	F	F	F	F	F	F
AT2G02760	2	773683	775370	F	F	F	F	F	T	F	F	F	F	F	F	F	F	F	F	F	F	F	F	F	F	F	F	F	F	F	F	F	T	F	T	F	F	F	F	F	F	F	F	F	F	F	F	F	F
AT2G02770	2	779785	776425	F	F	F	F	F	F	F	F	F	F	F	F	F	F	F	F	F	F	F	F	F	F	F	F	F	F	F	F	F	F	F	T	F	F	F	F	F	F	F	F	F	F	F	F	F	F
AT2G02820	2	807207	804173	F	F	F	F	F	F	F	F	F	F	F	F	F	F	F	F	F	F	F	F	F	F	F	F	F	F	F	F	F	T	F	T	F	F	F	F	F	F	F	F	F	F	F	F	F	F
AT2G03730	2	1140183	1137608	F	F	F	F	F	F	F	F	F	F	F	F	F	F	F	F	F	F	F	F	F	F	F	F	F	T	F	F	F	F	F	F	F	F	F	F	F	F	F	F	F	F	F	F	F	F
AT2G04160	2	1407742	1401265	F	F	F	F	F	F	F	F	F	F	F	F	F	F	F	F	T	F	F	F	F	F	F	F	F	F	F	F	F	F	F	F	F	F	F	F	F	F	F	F	F	F	F	F	F	F
AT2G05710	2	2141396	2146675	F	F	F	F	F	F	F	F	F	F	F	F	F	F	F	F	F	F	F	F	F	F	T	F	F	F	F	F	F	F	F	F	F	F	F	F	F	F	F	F	F	F	F	F	F	F
AT2G05715	2	2147039	2146544	F	F	F	F	F	F	F	F	F	F	F	F	F	F	F	F	F	F	F	F	F	F	T	F	F	F	F	F	F	F	F	F	F	F	F	F	F	F	F	F	F	F	F	F	F	F
AT2G05720	2	2147189	2148212	F	F	F	F	F	F	F	F	F	F	F	F	F	F	F	F	F	F	F	F	F	F	T	F	F	F	F	F	F	F	F	F	F	F	F	F	F	F	F	F	F	F	F	F	F	F
AT2G06540	2	2597777	2592439	F	F	F	F	F	F	F	F	F	F	F	F	F	F	F	F	F	F	F	F	F	F	F	F	F	F	F	F	F	F	F	F	F	F	F	F	F	F	T	F	F	F	F	F	F	F
AT2G11930	2	4816923	4819318	F	F	F	F	F	F	F	F	F	F	F	F	F	F	F	F	F	F	F	F	F	F	F	F	F	F	F	F	F	F	F	F	F	F	F	F	F	F	F	F	F	F	F	F	F	T
AT2G13620	2	5685088	5687703	F	F	F	F	F	T	F	F	F	F	F	F	F	F	F	F	F	F	F	F	F	F	F	F	F	F	F	F	F	F	F	F	F	F	F	F	F	F	F	F	F	F	F	F	F	F
AT2G13850	2	5804651	5800008	F	T	F	F	F	F	F	F	T	F	F	F	F	F	F	F	F	F	F	F	F	F	F	F	F	F	F	F	F	F	F	F	F	F	F	F	F	F	F	F	F	F	F	F	F	F
AT2G14835	2	6373970	6378116	F	F	F	F	F	F	T	F	F	F	F	F	F	F	F	F	F	F	T	F	F	F	F	F	F	F	T	F	F	F	F	F	F	F	F	F	F	F	F	F	F	F	F	F	F	F
AT2G14840	2	6378984	6380164	F	F	F	F	F	F	T	F	F	F	F	F	F	F	F	F	F	F	T	F	F	F	F	F	F	F	F	F	F	F	F	F	F	F	F	F	F	F	F	F	F	F	F	F	F	F
AT2G15790	2	6887980	6884856	F	F	T	F	T	F	F	F	F	F	F	F	F	F	F	F	F	F	F	F	F	F	F	F	F	F	F	T	F	F	F	F	F	F	T	F	F	F	F	F	F	F	F	F	F	F
AT2G15810	2	6889903	6893857	F	T	F	F	F	F	F	F	F	F	F	F	F	F	F	F	F	F	F	F	F	F	F	F	F	F	F	F	F	F	F	F	F	F	F	F	F	F	F	F	F	F	F	F	F	F
AT2G16990	2	7390117	7394936	F	F	F	F	F	F	F	F	F	F	F	F	F	F	F	F	F	F	F	F	F	F	F	F	F	F	F	F	F	F	F	F	F	F	F	T	F	F	F	F	F	F	F	F	F	F
AT2G17520	2	7624292	7628191	F	F	F	F	F	F	F	F	F	F	F	F	F	F	F	F	F	F	F	F	F	F	F	F	F	F	F	F	F	F	F	F	F	F	F	T	F	F	F	F	F	F	F	F	F	F
AT2G18180	2	7920777	7918136	F	F	F	F	F	F	F	F	F	F	F	F	F	T	F	F	F	F	F	F	F	F	F	F	F	F	F	F	F	F	F	F	F	F	F	F	F	F	F	F	F	F	F	F	F	F
AT2G20000	2	8644381	8639159	F	F	F	F	F	F	F	F	F	F	F	F	F	F	F	F	F	F	F	F	F	F	F	F	F	F	F	F	F	F	F	F	F	F	T	F	F	F	F	F	F	F	F	F	F	F
AT2G20010	2	8648637	8644828	F	F	F	F	F	F	F	F	F	F	F	F	F	F	F	F	F	F	F	F	F	F	F	F	F	F	F	F	F	F	F	F	F	F	T	F	F	F	F	F	F	F	F	F	F	F
AT2G20030	2	8654894	8656066	F	F	T	F	T	F	F	F	F	F	F	F	F	F	F	F	F	F	F	F	F	F	F	F	F	F	F	F	F	F	F	F	F	F	T	F	F	F	F	F	F	F	F	F	F	F
AT2G20050	2	8661274	8656515	F	F	T	F	T	F	F	F	F	F	F	F	F	F	F	F	F	F	F	F	F	F	F	F	F	F	F	F	F	F	F	F	F	F	T	F	F	F	F	F	F	F	F	F	F	F
AT2G20610	2	8887469	8885041	F	F	F	F	F	F	F	F	F	F	F	F	F	T	F	F	F	F	F	F	F	F	F	F	F	F	F	F	F	F	F	F	F	F	F	F	F	F	F	F	F	F	F	T	F	F
AT2G20625	2	8904299	8903235	F	F	F	F	F	F	F	F	F	F	F	F	F	T	F	F	F	F	F	F	F	F	F	F	F	F	F	F	F	F	F	F	F	F	F	F	F	F	F	F	F	F	F	T	F	F
AT2G20630	2	8906979	8903993	F	F	F	F	F	F	F	F	F	F	F	F	F	T	F	F	F	F	F	F	F	F	F	F	F	F	F	F	F	F	F	F	F	F	F	F	F	F	F	F	F	F	F	T	F	F
AT2G20725	2	8942577	8940652	F	F	F	F	F	F	F	F	F	F	F	F	F	F	F	F	F	F	F	F	F	F	F	F	F	F	F	F	F	F	F	F	F	F	F	F	F	F	F	F	F	F	F	T	F	F
AT2G20740	2	8942688	8944593	F	F	F	F	F	F	F	F	F	F	F	F	F	F	F	F	F	F	F	F	F	F	F	F	F	F	F	F	F	F	F	F	F	F	F	F	F	F	F	F	F	F	F	T	F	F
AT2G21400	2	9165470	9166781	F	F	F	F	F	F	F	F	F	F	F	F	F	F	F	F	F	F	F	F	T	F	F	F	F	F	F	F	F	F	F	F	F	F	F	T	F	F	F	F	F	F	F	F	F	F
AT2G24210	2	10301410	10304610	F	F	F	F	F	F	F	F	F	F	F	F	F	T	F	F	F	F	F	F	F	F	F	F	F	F	F	F	F	F	F	F	F	F	F	F	F	F	F	F	F	F	F	F	F	F
AT2G24520	2	10422512	10426863	F	F	F	F	F	F	F	F	F	F	F	F	F	F	F	F	F	F	F	F	F	F	F	T	F	F	F	F	F	F	F	F	F	F	F	F	F	F	F	F	F	F	F	F	F	F
AT2G24693	2	10513137	10513904	F	F	F	F	F	F	T	F	F	F	F	F	F	F	F	F	F	F	T	F	F	F	F	F	F	F	T	F	F	F	F	F	F	F	F	F	F	F	F	F	F	F	F	F	F	F
AT2G24696	2	10517981	10516233	F	F	F	F	F	F	T	F	F	F	F	F	F	F	F	F	F	F	F	F	F	F	F	F	F	F	F	F	F	F	F	F	F	F	F	F	F	F	F	F	F	F	F	F	F	F
AT2G25020	2	10646168	10649329	F	F	F	F	F	F	T	F	F	F	F	F	F	F	F	F	F	F	T	F	F	F	F	F	F	F	T	F	F	F	F	F	F	F	F	F	F	F	F	F	F	F	F	F	F	F
AT2G25025	2	10651640	10652068	F	F	F	F	F	F	T	F	F	F	F	F	F	F	F	F	F	F	T	F	F	F	F	F	F	F	T	F	F	F	F	F	F	F	F	F	F	F	F	F	F	F	F	F	F	F
AT2G25060	2	10669320	10670182	F	F	F	F	F	F	F	F	F	F	F	F	F	F	F	F	F	F	T	F	F	F	F	F	F	F	F	F	F	F	F	F	F	F	F	F	F	F	F	F	F	F	F	F	F	T
AT2G25070	2	10673043	10670319	F	F	F	F	F	F	F	F	F	F	F	F	F	F	F	F	F	F	T	F	F	F	F	F	F	F	F	F	F	F	F	F	F	F	F	F	F	F	F	F	F	F	F	F	F	F
AT2G25170	2	10720886	10731065	F	F	F	F	F	F	F	F	F	F	F	F	F	F	F	T	F	F	F	F	F	F	F	F	F	F	F	F	F	F	F	F	F	F	F	F	F	F	F	F	F	F	F	F	F	F
AT2G25171	2	10725175	10725277	F	F	F	F	F	F	F	F	F	F	F	F	F	F	F	T	F	F	F	F	F	F	F	F	F	F	F	F	F	F	F	F	F	F	F	F	F	F	F	F	F	F	F	F	F	F
AT2G25180	2	10734040	10731380	F	F	F	F	F	F	F	F	F	F	F	F	F	F	F	T	F	F	F	F	F	F	F	F	F	F	F	F	F	F	F	F	F	F	F	F	F	F	F	F	F	F	F	F	F	F
AT2G25430	2	10829449	10831995	F	F	F	F	F	F	F	F	F	T	F	F	F	F	F	T	F	F	F	F	F	F	F	F	F	F	F	T	F	F	F	F	F	F	F	F	F	F	F	F	F	F	F	F	F	F
AT2G25530	2	10870137	10873835	F	F	F	F	F	F	F	F	F	F	F	F	F	F	F	F	F	T	F	F	F	T	F	F	F	F	F	F	F	F	F	F	F	F	F	F	F	F	F	F	F	F	F	F	F	F
AT2G25850	2	11037786	11032588	F	F	F	F	F	F	F	F	F	F	F	F	F	F	F	F	T	F	F	F	F	F	F	F	F	F	F	F	F	F	F	F	F	F	F	F	F	F	F	F	F	F	F	F	F	F
AT2G25870	2	11038193	11041532	F	F	F	F	F	F	F	F	F	F	F	F	F	F	F	F	T	F	F	F	F	F	F	F	F	F	F	F	F	F	F	F	F	F	F	F	F	F	F	F	F	F	F	F	F	F
AT2G25880	2	11043988	11041730	F	F	F	F	F	F	F	F	F	F	F	F	F	F	F	F	T	F	F	F	F	F	F	F	F	F	F	F	F	F	F	F	F	F	F	F	F	F	F	F	F	F	F	F	F	F
AT2G25930	2	11066113	11070402	F	F	F	F	F	F	F	F	F	F	F	F	F	F	F	F	F	F	T	F	F	T	T	F	F	F	T	F	F	F	F	F	F	F	F	F	F	T	F	F	F	F	F	F	F	F
AT2G26190	2	11157588	11154717	F	F	F	F	F	F	F	F	F	F	F	F	F	F	F	T	F	F	F	F	F	F	F	F	F	F	F	F	F	F	F	F	F	F	F	F	F	F	F	F	F	F	F	F	F	F
AT2G26200	2	11159804	11163544	F	F	F	F	F	F	F	F	F	T	F	F	F	F	F	T	F	F	T	F	F	T	T	F	F	F	F	T	F	F	F	F	F	F	F	F	F	T	F	F	F	F	F	F	F	F
AT2G26210	2	11164196	11166370	F	F	F	F	F	F	F	F	F	T	F	F	F	F	F	F	F	F	T	F	F	T	T	F	F	F	F	F	F	F	F	F	F	F	F	F	F	T	F	F	F	F	F	F	F	F
AT2G27035	2	11542728	11543563	F	F	F	F	F	F	F	F	T	F	F	F	F	F	F	F	F	F	F	F	F	F	F	F	F	F	F	F	F	F	F	F	F	F	F	F	F	F	F	F	F	F	F	F	F	F
AT2G27040	2	11549435	11543612	F	F	F	F	F	F	F	F	T	F	F	F	F	F	F	F	F	F	F	F	F	F	F	F	F	F	F	F	F	F	F	F	F	F	F	F	F	F	F	F	F	F	F	F	F	F
AT2G27060	2	11558119	11561853	F	F	F	F	F	F	F	F	T	F	F	F	F	F	F	F	F	F	F	F	F	F	F	F	F	F	F	F	F	F	F	F	F	F	F	F	F	F	F	F	F	F	F	F	F	F
AT2G27110	2	11587872	11583747	F	T	F	F	F	F	F	F	T	F	F	F	F	F	F	F	F	F	F	F	F	F	F	F	F	F	F	F	F	F	F	F	F	F	F	F	F	F	F	F	F	F	F	F	F	F
AT2G27150	2	11608832	11615528	F	T	F	F	F	F	F	F	T	F	F	F	F	F	F	F	F	F	F	F	F	F	F	F	F	F	F	F	F	F	F	F	F	F	F	F	F	F	F	F	F	F	F	F	F	F
AT2G28220	2	12041030	12044604	F	F	F	F	F	F	F	F	F	F	F	F	F	F	F	F	F	F	F	F	F	F	F	F	F	F	F	F	F	T	F	F	F	F	F	F	F	F	F	F	F	F	F	F	F	F
AT2G28230	2	12046123	12044754	F	F	F	F	F	F	F	F	F	F	F	F	F	F	F	F	F	F	F	F	F	F	F	F	F	F	F	F	F	T	F	F	F	F	F	F	F	F	F	F	F	F	F	F	F	F
AT2G28640	2	12293722	12291702	F	F	F	F	F	F	F	F	F	F	F	F	F	F	F	F	F	F	F	F	F	F	F	F	F	F	F	F	F	F	F	F	F	F	F	T	F	F	F	F	F	F	F	T	F	F
AT2G30760	2	13115298	13112847	F	F	F	F	F	F	F	F	F	F	F	F	F	F	F	F	T	F	F	F	F	F	F	F	F	F	F	F	F	F	F	F	F	F	F	F	F	F	F	F	F	F	F	F	F	F
AT2G31500	2	13420841	13423613	F	F	F	F	F	F	F	F	F	F	F	F	F	F	F	F	F	F	F	F	F	F	F	F	F	F	F	F	T	F	T	F	F	F	F	F	F	F	F	F	F	F	F	F	F	F
AT2G32140	2	13664252	13662704	F	F	F	F	F	F	F	F	F	F	F	F	F	F	F	F	F	F	F	F	F	F	F	F	F	F	F	F	F	F	F	F	F	F	F	F	F	F	F	F	T	F	F	F	F	F
AT2G32660	2	13863189	13860835	F	F	F	F	F	F	F	F	F	F	F	F	F	F	F	F	F	F	F	F	F	F	F	F	F	F	F	F	F	F	F	F	F	F	F	F	F	F	F	F	T	F	F	F	F	F
AT2G32840	2	13942026	13939981	F	F	F	F	F	F	F	T	F	F	T	F	F	F	F	F	F	F	F	F	F	F	F	F	F	F	F	F	F	F	F	F	F	F	F	F	F	F	F	F	F	F	F	F	F	F
AT2G34050	2	14391358	14389762	F	F	F	F	F	F	F	F	F	F	F	F	F	F	F	F	F	F	F	F	F	F	F	F	F	F	F	F	F	T	F	F	F	F	F	F	F	F	F	F	F	F	F	F	F	F
AT2G34060	2	14391975	14393748	F	F	F	F	F	F	F	F	F	F	F	F	F	F	F	F	F	F	F	F	F	F	F	F	F	F	F	F	F	T	F	F	F	F	F	F	F	F	F	F	F	F	F	F	F	F
AT2G36835	2	15458505	15456682	F	F	F	F	F	F	F	F	F	F	F	F	F	F	F	F	F	F	F	F	F	F	F	F	F	F	F	F	F	F	F	F	F	F	F	F	F	F	F	F	F	F	T	F	F	F
AT2G39210	2	16375353	16373235	F	F	F	F	F	F	F	F	F	F	F	F	F	F	T	F	F	F	F	F	F	F	F	F	F	F	F	F	F	F	F	F	F	F	F	F	F	F	F	F	F	F	F	F	F	F
AT2G39435	2	16473949	16471796	F	F	F	F	F	F	F	F	F	F	F	F	F	F	F	F	F	F	F	F	F	F	F	F	F	F	F	F	F	F	F	T	F	F	F	F	F	F	F	F	F	F	F	F	F	F
AT2G39540	2	16507944	16508319	F	F	F	F	F	F	F	F	F	F	F	F	F	F	F	F	F	F	F	F	F	F	F	F	T	F	F	F	F	F	F	F	F	F	F	F	F	F	F	F	F	F	F	F	F	F
AT2G39550	2	16508701	16511382	F	F	F	F	F	T	F	F	F	F	F	F	F	F	F	F	F	F	F	F	F	F	F	F	T	F	F	F	F	F	F	F	F	F	F	F	F	F	F	F	F	F	F	F	F	F
AT2G39560	2	16513086	16511924	F	F	F	F	F	F	F	F	F	F	F	F	F	F	F	F	F	F	F	F	F	F	F	F	T	F	F	F	F	F	F	F	F	F	F	F	F	F	F	F	F	F	F	F	F	F
AT2G39640	2	16534090	16532164	F	F	F	F	F	F	F	F	F	F	F	F	F	F	F	F	F	F	F	F	F	F	F	F	F	F	F	F	F	T	F	F	F	F	F	F	F	F	F	F	F	F	F	F	F	F
AT2G40130	2	16772998	16776346	F	F	F	F	F	F	F	F	F	F	F	F	F	F	F	F	F	T	F	F	F	F	F	F	F	F	F	F	F	F	F	F	F	F	F	F	F	F	F	F	F	F	F	F	F	F
AT2G40160	2	16784468	16786486	F	F	F	F	F	F	F	F	F	F	F	F	F	F	F	F	F	F	F	T	F	F	F	F	F	F	F	F	F	F	F	F	F	F	F	F	F	F	F	F	F	F	F	F	F	F
AT2G40440	2	16898370	16896290	F	F	F	F	F	F	F	F	F	F	F	F	F	F	F	F	F	F	F	F	F	F	F	F	F	F	F	F	F	F	F	F	F	F	F	F	F	F	F	F	F	F	F	F	T	F
AT2G40770	2	17028393	17020347	F	F	F	F	F	F	F	F	F	F	F	F	F	F	T	F	F	F	F	F	F	F	F	F	F	F	F	F	F	F	F	F	F	F	F	F	F	F	F	F	F	F	F	F	T	F
AT2G41160	2	17165958	17163107	F	F	F	F	F	F	F	F	F	F	F	F	F	F	F	F	F	F	F	F	F	F	F	F	F	F	F	F	F	F	F	F	F	F	F	F	F	F	T	F	F	F	F	F	F	F
AT2G41220	2	17184742	17195829	F	F	F	F	F	F	F	F	T	F	F	F	F	F	F	F	F	F	F	F	F	F	F	F	F	F	F	F	F	F	F	F	F	F	F	F	F	F	F	F	F	F	F	F	F	F
AT2G41945	2	17520032	17516147	F	F	F	F	F	F	F	F	F	F	F	T	F	F	F	F	F	F	F	F	F	F	F	F	F	F	F	F	F	F	F	F	F	F	F	F	F	F	F	F	F	F	F	F	F	F
AT2G41990	2	17534335	17536015	F	F	F	F	F	F	F	F	F	F	F	F	F	F	F	F	F	F	F	F	F	F	F	F	F	F	F	F	F	F	F	F	F	F	F	F	F	F	F	F	F	F	F	F	F	T
AT2G42120	2	17573110	17570235	F	F	F	F	F	F	F	F	F	F	F	F	F	F	F	F	F	F	F	F	F	F	F	F	F	F	F	F	F	F	F	F	F	F	F	F	F	F	F	F	F	F	F	F	F	T
AT2G42130	2	17573263	17575222	F	F	F	F	F	F	F	F	F	F	F	F	F	F	F	F	F	F	F	F	F	F	F	F	F	F	F	F	F	F	F	F	F	F	F	F	F	F	F	F	F	F	F	F	F	T
AT2G42150	2	17579447	17581757	F	F	F	F	F	F	F	F	F	F	F	F	F	F	F	F	F	F	F	F	F	F	F	F	F	F	F	F	F	F	F	F	F	F	F	F	F	F	F	F	F	F	F	F	F	T
AT2G42160	2	17584541	17581719	F	F	F	F	F	F	F	F	F	F	F	F	F	F	F	F	F	F	F	F	F	F	F	F	F	F	F	F	F	F	F	F	F	F	F	F	F	F	F	F	F	F	F	F	F	T
AT2G42830	2	17827332	17831090	F	F	F	F	F	F	F	F	F	F	F	F	F	F	T	F	F	F	F	T	F	F	F	F	F	F	F	F	F	F	F	F	F	F	F	F	F	F	F	F	F	F	F	F	F	F
AT2G42940	2	17870533	17869331	F	F	F	F	F	F	F	F	F	T	F	F	F	F	F	T	F	F	F	F	F	F	F	F	F	F	F	T	F	F	F	F	F	F	F	F	F	F	F	F	F	F	F	F	F	F
AT2G42950	2	17870896	17873564	F	F	F	F	F	F	F	F	F	T	F	F	F	F	F	T	F	F	F	F	F	F	F	F	F	F	F	T	F	F	F	F	F	F	F	F	F	F	F	F	F	F	F	F	F	F
AT2G43330	2	18007931	18011160	F	F	F	F	F	F	F	F	F	F	F	F	F	F	F	F	F	F	F	F	F	F	F	F	F	F	F	F	F	F	F	T	F	F	F	F	F	F	F	F	F	F	F	F	F	F
AT2G44120	2	18258232	18256118	F	F	F	F	F	F	F	F	F	T	F	F	F	F	F	F	F	F	F	F	F	F	F	F	F	F	F	F	F	F	F	F	F	F	F	F	F	F	F	F	F	F	F	F	F	F
AT2G44610	2	18421157	18418502	F	F	F	F	F	F	F	F	F	F	F	F	F	F	F	F	F	F	F	F	F	F	F	F	F	F	F	F	F	F	F	F	F	F	F	T	F	F	F	F	F	F	F	F	F	F
AT2G45540	2	18779303	18764563	F	F	F	F	F	F	F	F	F	F	F	F	F	F	F	F	F	F	F	F	F	F	F	F	F	F	F	F	F	F	F	F	F	F	F	F	F	F	F	F	F	F	F	F	F	T
AT2G45550	2	18782728	18780615	F	F	F	F	F	F	F	F	F	F	F	F	F	F	F	F	F	F	F	F	F	F	F	F	F	F	F	F	F	F	F	F	F	F	F	F	F	F	F	F	F	F	F	F	F	T
AT2G45760	2	18854895	18854081	F	F	F	F	T	F	F	F	F	F	F	F	F	F	F	F	F	F	F	F	F	F	F	F	F	F	F	F	F	F	F	F	F	F	F	F	F	F	F	F	F	F	F	F	F	F
AT2G45860	2	18882660	18881834	F	F	F	F	F	T	F	F	F	F	F	F	F	F	F	F	F	F	F	F	F	F	F	F	F	F	F	F	F	F	F	F	F	F	F	F	F	F	F	F	F	F	F	F	F	F
AT2G45900	2	18895747	18893142	F	F	F	F	F	T	F	F	F	F	F	F	F	F	F	F	F	F	F	F	F	F	F	F	F	F	F	F	F	F	F	F	F	F	F	F	F	F	F	F	F	F	F	F	F	F
AT2G47230	2	19394090	19397302	F	F	F	F	F	F	F	F	F	T	F	F	F	F	F	F	F	F	F	F	F	F	F	F	F	F	F	F	F	F	F	F	F	F	F	F	F	F	F	F	F	F	F	F	F	F
AT3G01790	3	285785	283696	F	F	F	F	F	F	F	F	F	F	F	F	F	F	F	F	F	F	F	F	F	F	F	F	F	F	F	F	F	F	F	F	F	F	F	F	F	F	F	F	F	F	F	F	F	T
AT3G02500	3	519371	521754	F	F	F	F	T	F	F	F	F	F	F	F	F	F	F	F	F	F	F	F	F	F	F	F	F	F	F	F	F	F	F	F	F	F	T	F	F	F	F	F	F	F	F	F	F	F
AT3G02530	3	532589	528581	F	F	F	F	F	F	F	F	F	F	F	F	F	F	F	F	F	F	F	F	F	F	F	F	F	F	F	F	F	F	F	F	F	F	F	F	F	F	F	F	T	F	F	F	F	F
AT3G02540	3	536349	532815	F	F	F	F	F	F	F	F	F	F	F	F	F	F	F	F	F	F	F	F	F	F	F	T	F	F	F	F	F	F	F	F	F	F	F	F	F	F	F	F	F	F	F	F	F	F
AT3G02555	3	541510	539646	F	F	F	F	F	F	F	F	F	F	F	F	F	F	F	F	F	F	F	F	F	F	F	T	F	F	F	F	F	F	F	F	F	F	F	F	F	F	F	F	T	F	F	F	F	F
AT3G02560	3	541722	543392	F	F	F	F	F	F	F	F	F	F	F	F	F	F	F	F	F	F	F	F	F	F	F	T	F	F	F	F	F	F	F	F	F	F	F	F	F	F	F	F	T	F	F	F	F	F
AT3G02590	3	549347	550560	F	F	F	F	F	F	F	F	F	F	F	F	F	F	F	F	F	F	F	F	F	F	F	T	F	F	F	F	F	F	F	F	F	F	F	F	F	F	F	F	F	F	F	F	F	F
AT3G02600	3	551107	554678	F	F	F	F	F	F	F	F	F	F	F	F	F	F	F	F	F	F	F	F	F	F	F	T	F	F	F	F	F	F	F	F	F	F	F	F	F	F	F	F	F	F	F	F	F	F
AT3G02710	3	583120	585955	F	F	F	F	F	F	F	F	F	F	F	F	F	F	F	F	F	F	F	F	F	F	F	T	F	F	F	F	F	F	F	F	F	F	F	F	F	F	F	F	F	F	F	F	F	F
AT3G02715	3	586093	586174	F	F	F	F	F	F	F	F	F	F	F	F	F	F	F	F	F	F	F	F	F	F	F	T	F	F	F	F	F	F	F	F	F	F	F	F	F	F	F	F	F	F	F	F	F	F
AT3G02720	3	586231	588372	F	F	F	F	F	F	F	F	F	F	F	F	F	F	F	F	F	F	F	F	F	F	F	T	F	F	F	F	F	F	F	F	F	F	F	F	F	F	F	F	F	F	F	F	F	F
AT3G02730	3	589692	588415	F	F	F	F	F	F	F	F	F	F	F	F	F	F	F	F	F	F	F	F	F	F	F	T	F	F	F	F	F	F	F	F	F	F	F	F	F	F	F	F	F	F	F	F	F	F
AT3G02750	3	596527	593214	F	F	F	F	F	F	F	F	F	F	F	F	F	F	F	F	F	F	F	F	F	F	F	T	F	F	F	F	F	F	F	F	F	F	F	F	F	F	F	F	F	F	F	F	F	F
AT3G02760	3	599445	597366	F	F	F	F	F	F	F	F	F	F	F	F	F	F	F	F	F	F	F	F	F	F	F	T	F	F	F	F	F	F	F	F	F	F	F	F	F	F	F	F	F	F	F	F	F	F
AT3G02770	3	602266	600900	F	F	F	F	F	F	F	F	F	F	F	F	F	F	F	F	F	F	F	F	F	F	F	T	F	F	F	F	F	F	F	F	F	F	F	F	F	F	F	F	F	F	F	F	F	F
AT3G02780	3	604691	602440	F	F	F	F	F	F	F	F	F	F	F	F	F	F	F	F	F	F	F	F	F	F	F	T	F	F	F	F	F	F	F	F	F	F	F	F	F	F	F	F	F	F	F	F	F	F
AT3G02790	3	604852	605428	F	F	F	F	F	F	F	F	F	F	F	F	F	F	F	F	F	F	F	F	F	F	F	T	F	F	F	F	F	F	F	F	F	F	F	F	F	F	F	F	F	F	F	F	F	F
AT3G02830	3	613809	616151	F	F	F	F	F	F	F	F	F	F	F	F	F	F	F	F	F	F	F	F	F	F	F	T	F	F	F	F	F	F	F	F	F	F	F	F	F	F	F	F	F	F	F	F	F	F
AT3G04340	3	1152455	1146807	F	F	F	F	F	F	F	F	F	F	F	F	F	F	F	F	F	F	F	F	F	T	F	F	F	F	F	F	F	F	F	F	F	F	F	F	F	F	F	F	F	F	F	F	F	F
AT3G04350	3	1156783	1153734	F	F	F	F	F	F	F	F	F	T	F	F	F	F	F	F	F	F	F	F	F	T	F	F	F	F	F	F	F	F	F	F	F	F	F	F	F	F	F	F	F	F	F	F	F	F
AT3G04360	3	1158316	1157011	F	F	F	F	F	F	F	F	F	T	F	F	F	F	F	F	F	F	F	F	F	T	F	F	F	F	F	F	F	F	F	F	F	F	F	F	F	F	F	F	F	F	F	F	F	F
AT3G04490	3	1200648	1209875	F	F	F	F	F	F	F	F	F	F	F	F	T	F	F	F	F	F	F	F	F	F	F	F	F	F	F	F	F	F	F	F	F	F	F	F	F	F	F	F	F	F	F	F	F	F
AT3G04500	3	1213861	1211768	F	F	F	F	F	F	F	F	F	F	F	F	F	F	F	F	F	F	F	F	F	F	F	F	F	F	F	F	F	F	F	F	F	F	F	F	F	F	F	F	T	F	F	F	F	F
AT3G06580	3	2052031	2048911	F	F	F	F	F	F	F	F	F	F	F	F	F	F	F	F	F	F	F	T	F	F	F	F	F	F	F	F	F	F	F	F	F	F	F	F	F	F	F	F	F	F	F	F	F	F
AT3G07195	3	2288898	2290511	F	F	F	F	F	F	F	F	F	F	F	F	F	F	F	F	F	F	F	F	F	F	F	T	F	F	F	F	F	F	F	F	F	F	F	F	F	F	F	F	F	F	F	F	F	F
AT3G08850	3	2695306	2686589	F	F	F	F	F	F	F	F	F	F	F	F	F	F	F	F	F	F	F	F	F	F	F	F	F	F	F	F	F	F	F	F	F	F	F	F	F	F	F	T	F	F	F	F	F	F
AT3G08870	3	2702587	2700361	F	F	F	F	F	F	F	F	F	F	F	F	F	F	F	F	F	F	F	F	F	F	F	F	F	F	F	F	F	F	F	F	F	F	F	F	F	F	F	T	F	F	F	F	F	F
AT3G10010	3	3088200	3081819	T	F	F	F	F	F	F	F	F	F	F	F	F	F	F	F	F	F	F	F	F	F	F	F	F	F	F	F	F	F	F	F	F	T	F	F	F	F	F	F	F	F	F	F	F	F
AT3G10360	3	3215149	3210889	F	F	F	F	F	F	F	F	F	F	F	F	F	F	F	F	F	F	F	F	F	F	F	T	F	F	F	F	F	F	F	F	F	F	F	F	F	F	F	F	F	F	F	F	F	F
AT3G12780	3	4063313	4060978	F	F	F	F	F	F	F	F	F	F	F	F	T	F	F	F	F	F	F	F	F	F	F	F	F	F	F	F	F	F	F	F	F	F	F	F	F	F	F	F	F	F	F	F	F	F
AT3G13445	3	4379800	4382231	F	F	F	F	F	F	F	F	F	T	F	F	F	F	F	F	F	F	F	F	F	F	F	F	F	F	F	F	F	F	F	F	F	F	F	F	F	F	F	F	F	F	F	F	F	F
AT3G13450	3	4384443	4382205	F	F	F	F	F	F	F	F	F	T	F	F	F	F	T	F	F	F	F	F	F	F	F	F	F	F	F	F	F	F	F	F	F	F	F	F	F	F	F	F	F	F	F	F	F	F
AT3G13490	3	4399332	4395732	F	F	F	F	F	F	F	F	F	T	F	F	F	F	F	F	F	F	F	F	F	F	F	F	F	F	F	F	F	F	F	F	F	F	F	F	F	F	F	F	F	F	F	F	F	F
AT3G13750	3	4510972	4516305	F	F	F	F	F	F	T	F	F	T	F	F	F	F	F	T	F	F	F	F	F	F	F	F	F	F	T	T	F	F	F	F	F	F	F	F	T	T	F	F	F	F	F	F	F	F
AT3G13900	3	4586158	4590688	F	F	F	F	F	F	F	F	F	F	F	F	F	F	F	F	F	F	F	F	F	F	F	F	F	F	F	F	F	F	F	F	F	T	F	F	F	F	F	F	F	F	F	F	F	F
AT3G14070	3	4663081	4661150	F	F	F	F	F	F	F	F	F	T	F	F	F	F	F	F	F	F	F	F	F	F	F	F	F	F	F	F	F	F	F	F	F	F	F	F	F	F	F	F	F	F	F	F	F	F
AT3G14090	3	4671582	4669260	F	F	F	F	F	F	F	F	F	T	F	F	F	F	F	T	F	F	F	F	F	F	F	F	F	F	F	T	F	F	F	F	F	F	F	F	F	F	F	F	F	F	F	F	F	F
AT3G14320	3	4778352	4777738	F	F	F	F	F	F	F	F	F	F	F	F	F	F	F	F	F	F	F	F	F	F	F	F	F	F	F	T	F	F	F	F	F	F	F	F	F	F	F	F	F	F	F	F	F	F
AT3G14490	3	4865956	4863638	F	F	T	F	T	F	F	F	F	F	F	F	F	F	F	F	F	F	F	F	F	F	F	F	F	F	F	F	F	F	F	F	F	F	T	F	F	F	F	F	F	F	F	F	F	F
AT3G14700	3	4940325	4941405	F	F	F	F	F	F	F	F	F	F	F	F	F	F	F	F	F	F	F	F	F	F	F	F	F	F	F	F	F	F	F	F	F	F	T	F	F	F	F	F	F	F	F	F	F	F
AT3G14710	3	4941552	4943062	F	F	F	F	F	F	F	F	F	F	F	F	F	F	F	F	F	F	F	F	F	F	F	F	F	F	F	F	F	F	F	F	F	F	T	F	F	F	F	F	F	F	F	F	F	F
AT3G14855	3	4998148	4998219	F	F	T	F	F	F	F	F	F	F	F	F	F	F	F	F	F	F	F	F	F	F	F	F	F	F	F	F	F	F	F	F	F	F	T	F	F	F	F	F	F	F	F	F	F	F
AT3G14860	3	5001053	4998364	F	F	T	F	F	F	F	F	F	F	F	F	F	F	F	F	F	F	F	F	F	F	F	F	F	F	F	F	F	F	F	F	F	F	T	F	F	F	F	F	F	F	F	F	F	F
AT3G15040	3	5066697	5064711	F	F	F	F	F	F	F	F	F	F	F	F	F	F	F	F	F	F	F	F	F	F	F	F	F	F	F	F	F	F	F	F	F	F	F	F	F	F	F	F	F	F	T	F	F	F
AT3G15830	3	5354981	5356431	F	F	F	F	F	F	F	F	F	F	F	F	F	F	F	F	T	F	F	F	F	F	F	F	F	F	F	F	F	F	F	F	F	F	F	F	F	F	F	F	F	F	F	F	F	F
AT3G15840	3	5358507	5356644	F	F	F	F	F	F	F	F	F	F	F	F	F	F	F	F	T	F	F	F	F	F	F	F	F	F	F	F	F	F	F	F	F	F	F	F	F	F	F	F	F	F	F	F	F	F
AT3G16640	3	5670848	5669379	F	F	T	F	F	F	F	F	F	F	F	F	F	F	F	F	F	F	F	F	F	F	F	F	F	F	F	F	F	F	F	F	F	F	T	F	F	F	F	F	F	F	F	F	F	F
AT3G16700	3	5687727	5689725	F	F	F	F	F	F	F	F	F	F	F	F	F	F	F	F	F	F	F	F	F	F	F	F	F	F	F	F	F	F	F	T	F	F	F	F	F	F	F	F	F	F	F	F	F	F
AT3G16710	3	5690026	5691549	F	F	F	F	F	F	F	F	F	F	F	F	F	F	F	F	F	F	F	F	F	F	F	F	F	F	F	F	F	F	F	T	F	F	F	F	F	F	F	F	F	F	F	F	F	F
AT3G16720	3	5692744	5694133	F	F	F	F	F	F	F	F	F	F	F	F	F	F	F	F	F	F	F	F	F	F	F	F	F	F	F	F	F	F	F	T	F	F	F	F	F	F	F	F	F	F	F	F	F	F
AT3G17280	3	5904619	5903459	F	F	F	F	F	F	F	F	F	F	F	F	F	F	F	F	F	F	F	F	F	F	F	F	F	F	F	F	F	F	F	F	F	F	F	F	F	F	F	F	F	F	T	F	F	F
AT3G17290	3	5906722	5905058	F	F	F	F	F	F	F	F	F	F	F	F	F	F	F	F	F	F	F	F	F	F	F	F	F	F	F	F	F	F	F	F	F	F	F	F	F	F	F	F	F	F	T	F	F	F
AT3G17330	3	5920194	5916946	F	F	F	F	F	F	F	F	F	F	F	F	F	F	F	F	F	F	F	F	F	F	F	F	F	F	F	F	F	F	F	F	F	F	F	F	F	F	F	F	F	F	T	F	F	F
AT3G17340	3	5926923	5920405	F	F	F	F	F	F	F	F	F	F	F	F	F	F	F	F	F	F	F	F	F	F	F	F	F	F	F	F	F	F	F	F	F	F	F	F	F	F	F	F	F	F	T	F	F	F
AT3G17360	3	5936114	5946472	F	F	F	F	F	F	F	F	F	F	F	F	F	F	F	F	F	F	F	F	F	F	F	F	F	F	F	F	F	F	F	F	F	F	F	F	F	F	F	F	F	F	T	F	F	F
AT3G17420	3	5962185	5959218	F	F	F	F	F	F	F	F	F	F	F	F	F	F	F	F	F	F	F	F	F	F	F	F	F	F	F	F	F	F	F	F	F	F	F	F	F	F	F	F	F	F	T	F	F	F
AT3G17470	3	5979840	5982121	F	F	F	F	F	F	F	F	F	F	F	F	F	F	F	F	F	F	F	F	F	F	F	F	F	F	F	F	F	F	F	F	F	F	F	F	F	F	F	F	F	F	T	F	F	F
AT3G17560	3	6006768	6008009	F	F	F	F	F	F	F	F	F	F	F	F	F	F	F	F	F	F	F	F	F	F	F	F	F	F	F	F	F	F	F	F	F	F	F	F	F	F	F	F	F	F	T	F	F	F
AT3G17750	3	6073775	6078728	F	F	F	F	F	F	F	F	F	F	F	F	F	F	F	F	F	F	F	F	F	F	F	F	F	F	F	F	F	F	F	F	F	F	F	F	F	F	F	F	F	F	T	F	F	F
AT3G18060	3	6183779	6187080	F	F	F	F	F	F	F	T	F	F	T	F	F	F	F	F	F	F	F	F	F	F	F	F	F	F	F	F	F	F	F	F	F	F	F	F	F	F	F	F	F	F	F	F	F	F
AT3G18390	3	6313491	6317977	F	F	F	F	F	F	F	F	F	F	F	F	F	F	F	F	F	F	F	F	F	F	T	F	F	F	F	F	F	F	F	F	F	F	F	F	F	F	F	F	F	F	F	F	F	F
AT3G18400	3	6320599	6318751	F	F	F	F	F	F	F	F	F	F	F	F	F	F	F	F	F	F	F	F	F	F	T	F	F	F	F	F	F	F	F	F	F	F	F	F	F	F	F	F	F	F	F	F	F	F
AT3G18860	3	6501674	6508559	F	F	F	F	F	F	F	F	F	F	F	F	F	F	T	F	F	F	F	F	F	F	F	F	F	F	F	F	F	F	F	F	F	F	F	F	F	F	F	F	F	F	F	F	F	F
AT3G18900	3	6517187	6520798	F	F	F	F	F	F	F	F	F	F	F	F	F	F	T	F	F	F	F	F	F	F	F	F	F	F	F	F	F	F	F	F	F	F	F	F	F	F	F	F	F	F	F	F	F	F
AT3G19270	3	6676526	6673733	F	F	F	F	T	F	F	T	F	F	T	F	F	F	F	F	F	F	F	F	F	F	F	F	F	F	F	F	F	F	F	F	F	F	F	F	F	F	F	F	F	F	F	F	F	F
AT3G19590	3	6805637	6808599	F	F	F	F	F	F	F	F	F	F	T	F	F	F	F	F	F	F	F	F	F	F	F	F	F	F	F	F	F	F	F	F	F	F	F	F	F	F	F	F	F	F	F	F	F	F
AT3G19595	3	6809514	6808591	F	F	F	F	F	F	F	T	F	F	T	F	F	F	F	F	F	F	F	F	F	F	F	F	F	F	F	F	F	F	F	F	F	F	F	F	F	F	F	F	F	F	F	F	F	F
AT3G19600	3	6811748	6810804	F	F	F	F	F	F	F	T	F	F	T	F	F	F	F	F	F	F	F	F	F	F	F	F	F	F	F	F	F	F	F	F	F	F	F	F	F	F	F	F	F	F	F	F	F	F
AT3G19610	3	6814725	6812499	F	F	F	F	F	F	F	T	F	F	T	F	F	F	F	F	F	F	F	F	F	F	F	F	F	F	F	F	F	F	F	F	F	F	F	F	F	F	F	F	F	F	F	F	F	F
AT3G19630	3	6820749	6818393	F	F	F	F	F	F	F	F	F	F	T	F	F	F	F	F	F	F	F	F	F	F	F	F	F	F	F	F	F	F	F	F	F	F	F	F	F	F	F	F	F	F	F	F	F	F
AT3G19670	3	6836588	6828068	F	F	F	F	F	F	F	F	F	F	F	F	F	F	F	F	F	T	F	F	F	F	F	F	F	F	F	F	F	F	F	F	F	F	F	F	F	F	F	F	F	F	F	F	F	F
AT3G20070	3	7006924	7004678	F	F	F	F	F	F	F	F	F	F	F	F	F	F	F	F	F	F	F	F	F	F	F	F	F	F	F	F	F	F	F	F	F	F	F	F	F	F	T	F	F	F	F	F	F	F
AT3G20075	3	7007322	7007659	F	F	F	F	F	F	F	F	F	F	F	F	F	F	F	F	F	F	F	F	F	F	F	F	F	F	F	F	F	F	F	F	F	F	F	F	F	F	T	F	F	F	F	F	F	F
AT3G20080	3	7007875	7013700	F	F	F	F	F	F	F	F	F	F	F	F	F	F	F	F	F	F	F	F	F	F	F	F	F	F	F	F	F	F	F	F	F	F	F	F	F	F	T	F	F	F	F	F	F	F
AT3G20110	3	7021338	7023285	F	F	F	F	F	F	F	F	F	F	F	F	F	F	F	F	T	F	F	F	F	F	F	F	F	F	F	F	F	F	F	F	F	F	F	F	F	F	F	F	F	F	F	F	F	F
AT3G20120	3	7023317	7025929	F	F	F	F	F	F	F	F	F	F	F	F	F	F	F	F	T	F	F	F	F	F	F	F	F	F	F	F	F	F	F	F	F	F	F	F	F	F	F	F	F	F	F	F	F	F
AT3G20990	3	7358846	7360160	F	F	F	F	F	F	F	F	F	F	F	F	F	F	F	F	F	F	F	F	F	F	F	F	F	F	F	F	F	F	F	F	F	F	F	F	F	F	F	F	T	F	F	F	F	F
AT3G20993	3	7360903	7360565	F	F	F	F	F	F	F	F	F	F	F	F	F	F	F	F	F	F	F	F	F	F	F	F	F	F	F	F	F	F	F	F	F	F	F	F	F	F	F	F	T	F	F	F	F	F
AT3G21810	3	7684437	7688623	F	F	F	F	F	F	F	T	F	F	T	F	F	F	F	F	F	F	F	F	F	F	F	F	F	F	F	F	F	F	F	F	F	F	F	F	F	F	F	F	F	F	F	F	F	F
AT3G22260	3	7870899	7873573	F	F	F	F	F	F	F	F	F	F	F	F	F	F	F	F	F	F	F	F	F	F	F	T	F	F	F	F	F	F	F	F	F	F	F	F	F	F	F	F	F	F	F	F	F	F
AT3G22670	3	8019466	8017778	F	F	F	F	F	F	F	F	F	T	F	F	F	F	F	F	F	F	F	F	F	F	F	F	F	F	F	T	F	F	F	F	F	F	F	F	F	F	F	F	F	F	F	F	F	F
AT3G23410	3	8382812	8386155	F	F	F	F	F	F	F	F	F	T	F	F	F	F	F	F	F	F	F	F	F	F	F	F	F	F	F	F	F	F	F	F	F	F	F	F	F	F	F	F	F	F	F	F	F	F
AT3G23480	3	8418808	8422923	F	F	F	F	F	F	F	F	F	T	F	F	F	F	F	T	F	F	F	F	F	F	F	F	F	F	F	T	F	F	F	F	F	F	F	F	F	F	F	F	F	F	F	F	F	F
AT3G23490	3	8424659	8423018	F	F	F	F	F	F	F	F	F	T	F	F	F	F	F	T	F	F	F	F	F	F	F	F	F	F	F	T	F	F	F	F	F	F	F	F	F	F	F	F	F	F	F	F	F	F
AT3G23540	3	8443452	8448077	F	F	F	F	F	F	F	F	F	F	F	F	F	F	F	F	F	F	F	F	F	F	F	F	F	F	F	F	F	F	F	F	F	F	F	F	F	F	F	F	T	F	F	F	F	F
AT3G25070	3	9132317	9134037	F	F	F	F	T	F	F	F	F	F	F	F	F	F	F	F	F	T	F	F	F	F	F	F	F	F	F	F	F	F	F	F	F	F	F	F	F	F	F	F	F	F	F	F	F	F
AT3G25450	3	9228201	9232346	F	F	F	F	T	F	F	F	F	F	F	F	F	F	F	F	F	F	F	F	F	F	F	F	F	F	F	F	F	F	F	F	F	F	F	F	F	F	F	F	F	F	F	F	F	F
AT3G25620	3	9320805	9317311	F	F	F	F	F	F	F	F	F	F	F	F	F	T	F	F	F	F	F	F	F	F	F	F	F	F	F	F	F	F	F	F	F	F	F	F	F	F	F	F	F	F	F	F	F	F
AT3G25840	3	9458791	9453900	F	F	F	F	F	F	F	F	F	F	F	F	F	F	F	F	F	F	F	F	F	F	F	F	F	F	F	F	F	F	F	F	F	F	F	F	F	F	F	F	F	T	F	F	F	F
AT3G25850	3	9460191	9459415	F	F	F	F	F	F	F	F	F	F	F	F	F	F	F	F	F	F	F	F	F	F	F	F	F	F	F	F	F	F	F	F	F	F	F	F	F	F	F	F	F	T	F	F	F	F
AT3G26070	3	9527951	9529820	F	F	F	F	F	F	F	F	F	F	T	F	F	F	F	F	F	F	F	F	F	F	F	F	F	F	F	F	F	F	F	F	F	F	F	F	F	F	F	F	F	F	F	F	F	F
AT3G26080	3	9530011	9531733	F	F	F	F	F	F	F	F	F	F	T	F	F	F	F	F	F	F	F	F	F	F	F	F	F	F	F	F	F	F	F	F	F	F	F	F	F	F	F	F	F	F	F	F	F	F
AT3G26500	3	9711201	9709346	F	T	F	F	F	F	F	F	T	F	F	F	F	F	F	F	F	F	F	F	F	F	F	F	F	F	F	F	F	F	F	F	F	F	F	F	F	F	T	F	F	F	F	F	F	F
AT3G26510	3	9713897	9711574	F	T	F	F	F	F	F	F	T	F	F	F	F	F	F	F	F	F	F	F	F	F	F	F	F	F	F	F	F	F	F	F	F	F	F	F	F	F	T	F	F	F	F	F	F	F
AT3G26600	3	9770981	9773272	F	F	F	F	F	F	F	F	F	F	F	F	F	F	F	F	F	F	F	F	F	F	F	F	F	F	F	F	F	F	F	F	F	F	F	F	F	F	T	T	F	F	F	F	F	F
AT3G26605	3	9774255	9774737	F	F	F	F	F	F	F	F	F	F	F	F	F	F	F	F	F	F	F	F	F	F	F	F	F	F	F	F	F	F	F	F	F	F	F	F	F	F	T	F	F	F	F	F	F	F
AT3G26612	3	9783220	9784649	F	F	F	F	F	F	F	F	T	F	F	F	F	F	F	F	F	F	F	F	F	F	F	F	F	F	F	F	F	F	F	F	F	F	F	F	F	F	T	F	F	F	F	F	F	F
AT3G26614	3	9788808	9786127	F	F	F	F	F	F	F	F	T	F	F	F	F	F	F	F	F	F	F	F	F	F	F	F	F	F	F	F	F	F	F	F	F	F	F	F	F	F	T	F	F	F	F	F	F	F
AT3G26680	3	9802451	9805519	F	F	F	F	F	F	F	F	F	F	F	F	F	F	F	F	F	F	F	F	F	F	F	F	F	F	F	F	F	F	F	F	F	F	F	T	F	F	F	F	F	T	T	F	F	F
AT3G26690	3	9806952	9805490	F	F	F	F	F	F	F	F	F	F	F	F	F	F	F	F	F	F	F	F	F	F	F	F	F	F	F	F	F	F	F	F	F	F	F	T	F	F	F	F	F	T	T	F	F	F
AT3G26720	3	9817818	9824423	F	F	F	F	F	F	F	F	F	F	F	F	T	F	F	F	T	F	F	F	F	F	F	F	F	F	F	T	T	F	T	F	F	F	F	F	F	F	F	F	F	F	F	F	F	F
AT3G27510	3	10191580	10189458	F	F	F	F	F	F	F	F	F	F	F	F	F	F	F	F	F	T	F	F	F	F	F	F	F	F	F	F	F	F	F	F	F	F	F	F	F	F	F	F	F	F	F	F	F	F
AT3G27540	3	10206545	10208543	F	F	F	F	F	F	F	F	F	F	F	F	F	F	F	F	F	F	F	F	F	F	F	F	F	F	F	F	F	F	F	F	F	F	T	F	F	F	F	F	F	F	F	F	F	F
AT3G27670	3	10246371	10254530	F	F	F	F	F	F	F	T	F	F	T	F	F	F	F	F	F	F	F	F	F	F	F	F	F	F	F	F	F	T	F	F	F	F	F	F	F	F	F	F	F	F	F	F	F	F
AT3G28040	3	10436294	10439628	F	F	F	F	F	F	F	F	F	F	F	F	F	T	F	F	F	F	F	F	F	F	F	F	F	F	F	F	F	F	F	F	F	F	F	F	F	F	F	F	F	F	F	F	F	F
AT3G28150	3	10474991	10473079	F	F	F	F	F	F	F	F	F	F	F	F	F	F	F	F	F	F	F	F	F	F	F	F	F	F	F	F	F	F	F	F	F	F	F	F	F	F	F	F	F	F	F	F	F	T
AT3G28350	3	10609596	10611901	F	T	F	F	F	F	F	F	F	F	F	F	F	F	T	F	F	F	F	F	F	F	F	F	F	F	F	F	F	F	F	F	F	F	F	F	F	F	F	F	F	F	F	F	F	F
AT3G28360	3	10616236	10612261	F	T	F	F	F	F	F	F	F	F	F	F	F	F	T	F	F	F	F	F	F	F	F	F	F	F	F	F	F	F	F	F	F	F	F	F	F	F	F	F	F	F	F	F	F	F
AT3G28430	3	10664003	10658268	F	F	F	F	F	F	F	T	F	F	T	F	F	F	F	F	F	F	F	F	F	F	F	F	F	F	F	F	F	F	F	F	F	F	F	F	F	F	F	F	F	F	F	F	F	F
AT3G28500	3	10683334	10683968	F	F	F	F	F	F	F	T	F	F	T	F	F	F	F	F	F	F	F	F	F	F	F	F	F	F	F	F	F	F	F	F	F	F	F	F	F	F	F	F	F	F	F	F	F	F
AT3G28670	3	10745060	10748400	F	F	F	F	F	F	F	F	F	F	F	F	T	F	F	F	F	F	F	F	F	F	F	F	F	F	F	F	F	F	F	F	F	F	F	F	F	F	F	F	F	F	F	F	F	F
AT3G28865	3	10890706	10881405	F	F	F	F	F	F	F	F	F	F	F	F	F	F	F	F	F	F	F	F	F	F	F	F	F	F	F	F	F	F	F	F	F	F	F	F	F	F	F	F	F	F	T	F	F	F
AT3G28920	3	10943070	10941683	F	F	F	F	T	F	F	F	F	F	F	F	F	F	F	F	F	F	F	F	F	F	F	F	F	F	F	F	F	F	F	F	F	F	F	F	F	F	F	F	F	F	F	F	F	F
AT3G29075	3	11053931	11052726	F	F	F	F	F	F	F	T	F	F	T	F	F	F	F	F	F	F	F	F	F	F	F	F	F	F	F	F	F	F	F	F	F	F	F	F	F	F	F	F	F	F	F	F	F	F
AT3G29635	3	11469706	11468330	F	F	F	F	F	F	F	F	F	F	F	F	F	F	F	F	F	F	T	F	F	F	F	F	F	F	F	F	F	F	F	F	F	F	F	F	F	F	F	F	F	F	F	F	F	F
AT3G29636	3	11471336	11470443	F	F	F	F	F	F	F	F	F	F	F	F	F	F	F	T	F	F	T	F	F	F	F	F	F	F	F	F	F	F	F	F	F	F	F	F	F	F	F	F	F	F	F	F	F	F
AT3G29660	3	11525003	11526500	F	F	F	F	F	F	F	F	F	F	F	F	F	F	F	F	F	F	T	F	F	F	F	F	F	F	F	F	F	F	F	F	F	F	F	F	F	F	F	F	F	F	F	F	F	F
AT3G29680	3	11535304	11533921	F	F	F	F	F	F	F	F	F	F	F	F	F	F	F	F	F	F	F	T	F	F	F	F	F	F	F	F	F	F	F	F	F	F	F	F	F	F	F	F	F	F	F	F	F	F
AT3G29755	3	11583795	11587730	F	F	F	F	F	F	F	F	F	F	F	F	F	F	F	F	F	F	F	F	F	F	F	F	F	F	F	F	F	F	F	F	F	T	F	F	F	F	F	F	F	F	F	F	F	F
AT3G30380	3	11976545	11979050	F	F	F	F	F	F	F	F	F	F	F	F	F	F	F	F	F	F	F	F	F	F	F	F	F	F	F	F	F	F	F	F	F	F	F	F	F	F	F	F	F	F	F	F	F	T
AT3G30390	3	11982100	11979316	F	F	F	F	F	F	F	F	F	F	F	F	F	F	F	F	F	F	F	F	F	F	F	F	F	F	F	F	F	F	F	F	F	F	F	F	F	F	F	F	F	F	F	F	F	T
AT3G30748	3	12418136	12420557	F	F	F	F	F	F	F	F	F	F	F	F	F	F	F	F	F	F	F	F	F	F	F	F	F	F	F	F	F	F	F	F	F	F	F	F	F	F	F	F	T	F	F	F	F	F
AT3G30830	3	12543998	12542013	F	F	F	F	F	F	F	F	F	F	F	F	F	F	F	T	F	F	F	F	F	F	F	F	F	F	F	F	F	F	F	F	F	F	F	F	F	F	F	F	F	F	F	F	F	F
AT3G36659	3	2100195	2100989	F	F	F	F	F	F	F	F	F	F	F	F	F	F	F	F	F	T	F	F	F	F	F	F	F	F	F	F	F	F	F	F	F	F	F	F	F	F	F	F	F	F	F	F	F	F
AT3G43270	3	15236448	15233113	F	F	F	F	F	F	F	F	F	F	F	F	F	F	F	F	F	F	F	F	F	F	F	F	F	F	F	F	F	F	F	F	F	F	F	F	F	F	F	F	F	F	T	F	F	F
AT3G44330	3	16017662	16021952	F	F	F	F	F	F	F	F	F	F	F	F	F	F	F	F	F	F	F	F	F	F	F	F	F	F	F	F	F	F	F	F	F	T	F	F	F	F	F	F	F	F	F	F	F	F
AT3G44705	3	16255939	16261192	F	F	F	F	F	F	F	F	F	F	F	F	F	F	F	F	F	F	F	F	F	F	T	F	F	F	F	F	F	F	F	F	F	F	F	F	F	F	F	F	F	F	F	F	F	F
AT3G46020	3	16924335	16923329	F	F	F	F	F	F	F	T	F	F	T	F	F	F	F	F	F	F	F	F	F	F	F	F	F	F	F	F	F	F	F	F	F	F	F	F	F	F	F	F	F	F	F	F	F	F
AT3G46180	3	16967818	16965350	F	F	F	F	F	F	F	T	F	F	F	F	F	F	F	F	F	F	F	F	F	F	F	F	F	F	F	F	F	F	F	F	F	F	F	F	F	F	F	F	F	F	F	F	F	F
AT3G46200	3	16980251	16982189	F	F	F	F	F	F	F	F	F	F	F	F	F	F	F	F	F	F	F	F	F	F	F	T	F	F	F	F	F	F	F	F	F	F	F	F	F	F	F	F	F	F	F	F	F	F
AT3G48190	3	17808319	17839576	F	F	F	F	F	F	F	F	F	F	F	F	F	F	F	F	F	F	F	F	F	F	F	F	F	F	F	F	F	T	F	F	F	F	F	F	F	F	F	F	F	F	T	F	F	F
AT3G48250	3	17882914	17881049	F	F	F	F	T	F	F	F	F	F	F	F	F	F	F	F	F	F	F	F	F	F	F	F	F	F	F	F	F	F	F	F	F	F	F	F	F	F	F	F	F	F	F	F	F	F
AT3G48800	3	18107646	18106810	F	F	F	F	F	F	F	F	F	F	F	F	F	F	F	F	F	F	F	F	F	F	F	F	F	F	F	F	F	F	F	F	F	F	F	F	F	F	F	F	F	T	F	F	F	F
AT3G49400	3	18335467	18330234	F	F	F	F	F	F	F	F	F	F	F	F	F	F	F	F	F	F	F	F	F	F	F	F	F	F	F	T	F	F	F	F	F	F	F	F	F	F	F	F	F	F	F	F	F	F
AT3G50920	3	18934697	18933353	F	F	F	T	F	F	F	F	F	F	F	F	F	F	F	F	F	F	F	F	F	F	F	F	F	F	F	F	F	F	F	F	F	F	F	F	F	F	F	F	F	F	F	F	F	F
AT3G51710	3	19193463	19194975	F	F	F	F	F	F	T	F	F	F	F	F	F	F	F	F	F	F	F	F	F	F	F	F	F	F	F	F	F	F	F	F	F	F	F	F	F	F	F	F	F	F	F	F	F	F
AT3G52630	3	19524957	19525723	F	F	F	F	F	F	F	F	F	F	F	F	F	F	F	F	F	F	F	F	F	F	F	F	F	F	F	F	F	F	F	F	F	F	F	F	F	F	F	F	F	F	F	T	F	F
AT3G52640	3	19531522	19525851	F	F	F	F	F	F	F	F	F	F	F	F	F	T	F	F	F	F	F	F	F	F	F	F	F	F	F	F	F	F	F	F	F	F	F	F	F	F	F	F	F	F	F	T	F	F
AT3G54200	3	20076643	20077538	F	F	F	F	F	F	F	F	F	F	F	F	F	F	F	F	F	F	F	F	F	F	F	F	F	F	F	F	F	F	F	F	F	F	F	F	F	F	F	F	T	F	F	F	F	F
AT3G55000	3	20392485	20394766	F	F	F	F	F	F	F	F	F	F	F	F	F	F	F	F	F	F	F	F	F	F	F	F	F	F	F	F	F	F	F	F	F	F	F	F	F	F	F	F	F	F	F	T	F	F
AT3G55005	3	20394933	20397359	F	F	F	F	F	F	F	F	F	F	F	F	F	F	F	F	F	F	F	F	F	F	F	F	F	F	F	F	F	F	F	F	F	F	F	F	F	F	F	F	F	F	F	T	F	F
AT3G55010	3	20397596	20399783	F	F	F	F	F	F	F	F	F	F	F	F	F	F	F	F	F	F	F	F	F	F	F	F	F	F	F	F	F	F	F	F	F	F	F	F	F	F	F	F	F	F	F	T	F	F
AT3G57570	3	21323475	21331276	F	F	F	F	F	F	F	F	F	F	F	F	F	T	F	F	F	F	F	F	F	F	F	F	F	F	F	F	F	F	F	F	F	F	F	F	F	F	F	F	F	F	F	F	F	F
AT3G60710	3	22451173	22452447	F	F	F	F	F	F	F	F	F	F	T	F	F	F	F	F	F	F	F	F	F	F	F	F	F	F	F	F	F	F	F	F	F	F	F	F	F	F	F	F	F	F	F	F	F	F
AT3G60720	3	22452746	22454746	F	F	F	F	F	F	F	F	F	F	T	F	F	F	F	F	F	F	F	F	F	F	F	F	F	F	F	F	F	F	F	F	F	F	F	F	F	F	F	F	F	F	F	F	F	F
AT3G60740	3	22464339	22458220	F	T	F	F	F	F	F	F	F	F	F	F	F	F	F	F	F	F	F	F	F	F	F	F	F	F	F	F	F	F	F	F	F	F	F	F	F	F	F	F	F	F	F	F	F	F
AT3G60750	3	22464694	22468127	F	T	F	F	F	F	F	F	F	F	F	F	F	F	F	F	F	F	F	F	F	F	F	F	F	F	F	F	F	F	F	F	F	F	F	F	F	F	F	F	F	F	F	F	F	F
AT3G60760	3	22470177	22469591	F	T	F	F	F	F	F	F	F	F	F	F	F	F	F	F	F	F	F	F	F	F	F	F	F	F	F	F	F	F	F	F	F	F	F	F	F	F	F	F	F	F	F	F	F	F
AT3G60770	3	22472754	22471164	F	T	F	F	F	F	F	F	F	F	F	F	F	F	F	F	F	F	F	F	F	F	F	F	F	F	F	F	F	F	F	F	F	F	F	F	F	F	F	F	F	F	F	F	F	F
AT3G60790	3	22475598	22477923	F	T	F	F	F	F	F	F	F	F	F	F	F	F	F	F	F	F	F	F	F	F	F	F	F	F	F	F	F	F	F	F	F	F	F	F	F	F	F	F	F	F	F	F	F	F
AT3G60860	3	22495779	22502697	F	T	F	F	F	F	F	F	F	F	F	F	F	F	F	F	F	F	F	F	F	F	F	F	F	F	F	F	F	F	F	F	F	F	F	F	F	F	F	F	F	F	F	F	F	F
AT3G60870	3	22504179	22504976	F	T	F	F	F	F	F	F	F	F	F	F	F	F	F	F	F	F	F	F	F	F	F	F	F	F	F	F	F	F	F	F	F	F	F	F	F	F	F	F	F	F	F	F	F	F
AT3G61270	3	22689126	22691354	F	F	F	F	T	F	F	F	F	F	F	F	F	F	F	F	F	F	F	F	F	F	F	F	F	F	F	F	F	F	F	F	F	F	T	F	F	F	F	F	F	F	F	F	F	F
AT3G61600	3	22806554	22809295	F	F	F	F	F	F	F	F	F	F	F	F	F	F	F	F	F	F	F	F	F	F	F	F	F	F	F	F	F	F	F	F	F	F	F	T	F	F	F	F	F	F	F	F	F	F
AT3G61610	3	22810002	22812180	F	F	F	F	F	F	F	F	F	F	F	F	F	F	F	F	F	F	F	F	F	F	F	F	F	F	F	F	F	F	F	F	F	F	F	T	F	F	F	F	F	F	F	F	F	F
AT3G62700	3	23206738	23201243	F	F	F	F	F	F	F	F	F	F	F	F	F	F	F	F	F	F	F	F	F	F	F	T	F	F	F	F	F	F	F	F	F	F	F	F	F	F	F	F	F	F	F	F	F	F
AT3G66658	3	2099157	2095111	F	F	F	F	F	F	F	F	F	F	F	F	F	F	F	F	F	T	F	F	F	F	F	F	F	F	F	F	F	F	F	F	F	F	F	F	F	F	F	F	F	F	F	F	F	F
AT4G00250	4	113966	112705	F	T	F	F	F	F	F	F	T	F	F	F	F	F	F	F	F	F	F	F	F	F	F	F	F	F	F	F	F	F	F	F	T	F	F	F	F	F	F	F	F	F	F	F	F	F
AT4G00270	4	118577	117152	F	T	F	F	F	F	F	F	T	F	F	F	F	F	F	F	F	F	F	F	F	F	F	F	F	F	F	F	F	F	F	F	T	F	F	F	F	F	F	F	F	F	F	F	F	F
AT4G00320	4	139939	141643	F	F	F	F	F	F	F	F	F	F	F	F	F	F	F	F	F	F	F	F	F	F	F	F	F	F	F	F	F	F	F	F	T	F	F	F	F	F	F	T	F	F	F	F	F	F
AT4G00355	4	154705	156376	F	F	F	F	F	F	F	F	F	F	F	F	F	F	F	F	F	F	F	F	F	F	F	F	F	F	F	F	F	F	F	F	T	F	F	F	F	F	F	F	F	F	F	F	F	F
AT4G00467	4	216076	214846	F	F	F	F	F	F	F	F	F	F	F	F	F	F	F	F	F	F	F	F	F	F	F	F	F	F	F	F	F	F	F	F	T	F	F	F	F	F	F	F	F	F	F	F	F	F
AT4G00490	4	222320	225131	F	F	F	F	F	F	F	F	T	F	F	F	F	F	F	F	F	F	F	F	F	F	F	F	F	F	F	F	F	F	F	F	T	F	F	F	F	F	F	F	F	F	F	F	F	F
AT4G00500	4	227396	225028	F	F	F	F	F	F	F	F	F	F	F	F	F	F	F	F	F	F	F	F	F	F	F	F	F	F	F	F	F	F	F	F	T	F	F	F	F	F	F	F	F	F	F	F	F	F
AT4G00630	4	266432	261531	F	F	F	F	F	F	F	F	F	F	F	F	F	F	F	F	F	F	F	F	F	F	F	F	F	F	F	F	F	F	F	F	T	F	F	F	F	F	F	F	F	F	F	F	F	F
AT4G00891	4	377908	377481	F	F	F	F	F	F	F	F	F	F	F	F	F	F	F	F	F	F	F	F	F	F	F	F	F	F	F	F	F	F	F	F	T	F	F	F	F	F	F	F	F	F	F	F	F	F
AT4G00900	4	386288	382663	F	F	F	F	F	F	F	F	T	F	F	F	F	F	F	F	F	F	F	F	F	F	F	F	F	F	F	F	F	F	F	F	T	F	F	F	F	F	F	F	F	F	F	F	F	F
AT4G00905	4	387865	389113	F	F	F	F	F	F	F	F	T	F	F	F	F	F	F	F	F	F	F	F	F	F	F	F	F	F	F	F	F	F	F	F	T	F	F	F	F	F	F	F	F	F	F	F	F	F
AT4G00930	4	396558	400417	F	F	F	F	F	F	F	F	T	F	F	F	F	F	F	F	F	F	F	F	F	F	F	F	F	F	F	F	F	F	F	F	T	F	F	F	F	F	F	F	F	F	F	F	F	F
AT4G00970	4	418437	421694	F	F	F	F	F	F	F	F	F	T	F	F	F	F	F	T	F	F	T	F	F	F	F	F	F	F	T	T	F	F	F	F	F	F	F	F	F	F	F	F	F	F	F	F	F	F
AT4G00990	4	426944	431821	F	F	F	F	T	F	F	F	F	T	F	F	F	F	F	T	F	F	F	F	F	F	F	F	F	F	T	T	F	F	F	F	F	F	T	F	F	F	F	F	F	F	F	F	F	F
AT4G01110	4	481160	479963	F	F	F	F	F	F	F	F	F	F	F	F	F	F	F	F	F	F	F	F	F	F	F	F	F	F	F	F	F	F	F	F	T	F	F	F	F	F	F	F	F	F	F	F	F	F
AT4G01120	4	484483	481597	F	F	F	F	F	F	F	F	F	F	F	F	F	F	F	F	F	F	F	F	F	F	F	F	F	F	F	F	F	F	F	F	T	F	F	F	F	F	F	F	F	F	F	F	F	F
AT4G01170	4	499497	500831	F	F	F	F	F	F	F	F	F	F	F	F	F	F	F	F	F	F	F	F	F	F	F	F	F	F	F	F	F	F	F	F	T	F	F	F	F	F	F	F	F	F	F	F	F	F
AT4G01180	4	503394	501287	F	F	F	F	F	F	F	F	F	F	F	F	F	F	F	F	F	F	F	F	F	F	F	F	F	F	F	F	F	F	F	F	T	F	F	F	F	F	F	F	F	F	F	F	F	F
AT4G01220	4	515853	513213	F	T	F	F	F	F	F	F	T	F	F	F	F	F	F	F	F	F	F	F	F	F	F	F	F	F	F	F	F	F	F	F	T	F	F	F	F	F	F	F	F	F	F	F	F	F
AT4G01230	4	517408	516264	F	T	F	F	F	F	F	F	T	F	F	F	F	F	F	F	F	F	F	F	F	F	F	F	F	F	F	F	F	F	F	F	T	F	F	F	F	F	F	F	F	F	T	F	F	F
AT4G01240	4	521972	517795	F	F	F	F	F	F	F	F	F	F	F	F	F	F	F	F	F	F	F	F	F	F	F	F	F	F	F	F	F	F	F	F	T	F	F	F	F	F	F	F	F	F	T	F	F	F
AT4G01360	4	564760	566310	F	F	F	F	F	F	F	F	F	F	F	F	F	F	F	F	F	F	F	F	F	F	F	F	F	F	F	F	F	F	F	F	F	F	F	F	F	F	F	F	F	F	T	F	F	F
AT4G01550	4	676411	673862	F	F	F	F	F	F	F	F	F	F	F	F	F	F	F	F	F	F	F	F	F	F	F	F	F	F	F	F	F	F	F	F	F	F	F	F	F	F	F	T	F	F	F	F	F	F
AT4G01570	4	679472	681940	F	F	F	F	F	F	F	F	F	F	F	F	F	F	F	F	F	F	F	F	F	F	F	F	F	F	F	F	F	F	F	F	F	F	F	F	F	F	F	T	F	F	F	F	F	F
AT4G01630	4	700653	701527	F	F	F	F	F	F	F	F	F	F	F	F	F	F	F	F	F	F	F	F	F	F	F	F	F	F	F	F	F	F	F	F	F	F	F	F	F	F	F	T	F	F	F	F	F	F
AT4G01690	4	729887	732433	F	F	F	F	F	F	F	F	F	F	F	F	F	F	F	F	F	F	F	F	F	F	F	F	F	F	F	F	F	F	F	F	F	F	F	F	F	F	F	T	F	F	F	F	F	F
AT4G01700	4	733510	732313	F	F	F	F	F	F	F	F	F	F	F	F	F	F	F	F	F	F	F	F	F	F	F	F	F	F	F	F	F	F	F	F	F	F	F	F	F	F	F	T	F	F	F	F	F	F
AT4G02190	4	967372	969351	F	F	F	F	F	F	F	F	F	F	F	F	F	F	F	F	F	F	F	F	F	F	F	T	F	F	F	F	F	F	F	F	F	F	F	F	F	F	F	F	F	F	F	F	F	F
AT4G02195	4	972307	970007	F	F	F	F	F	F	F	F	F	F	F	F	F	F	F	F	F	F	F	F	F	F	F	T	F	F	F	F	F	F	F	F	F	F	F	F	F	F	F	F	F	F	F	F	F	F
AT4G02200	4	972707	974692	F	F	F	F	F	F	F	F	F	F	F	F	F	F	F	F	F	F	F	F	F	F	F	T	F	F	F	F	F	F	F	F	F	F	F	F	F	F	F	F	F	F	F	F	F	F
AT4G02210	4	976129	973924	F	F	F	F	F	F	F	F	F	F	F	F	F	F	F	F	F	F	F	F	F	F	F	T	F	F	F	F	F	F	F	F	F	F	F	F	F	F	F	F	F	F	F	F	F	F
AT4G02720	4	1205866	1204303	F	F	F	F	F	F	F	F	F	F	F	F	F	F	F	F	F	F	F	F	F	F	F	F	F	F	F	F	F	F	F	T	F	F	F	F	F	F	F	F	F	F	F	F	F	F
AT4G02740	4	1220857	1217591	F	F	F	F	F	F	F	F	F	F	F	F	F	F	F	F	F	F	F	F	F	F	F	F	F	F	F	F	F	F	F	F	F	T	F	F	F	F	F	F	F	F	F	F	F	F
AT4G02750	4	1223461	1221116	F	F	F	F	F	F	F	F	F	F	F	F	F	F	F	F	F	F	F	F	F	F	F	F	F	F	F	F	F	F	F	F	F	T	F	F	F	F	F	F	F	F	F	F	F	F
AT4G02850	4	1268612	1266463	T	F	F	F	F	F	F	F	F	F	F	F	F	F	F	F	F	F	F	F	T	F	F	F	F	F	F	F	F	F	F	F	F	T	F	F	F	F	F	F	F	F	F	F	F	F
AT4G02860	4	1270525	1268713	T	F	F	F	F	F	F	F	F	F	F	F	F	F	F	F	F	F	F	F	T	F	F	F	F	F	F	F	F	F	F	F	F	T	F	F	F	F	F	F	F	F	F	F	F	F
AT4G02870	4	1272746	1271654	T	F	F	F	F	F	F	F	F	F	F	F	F	F	F	F	F	F	F	F	T	F	F	F	F	F	F	F	F	F	F	F	F	T	F	F	F	F	F	F	F	F	F	F	F	F
AT4G02880	4	1274512	1278165	T	F	F	F	F	F	F	F	F	F	F	F	F	F	F	F	F	F	F	F	T	F	F	F	F	F	F	F	F	F	F	F	F	T	F	F	F	F	F	F	F	F	F	F	F	F
AT4G02900	4	1284066	1287747	T	F	F	F	F	F	F	F	F	F	F	F	F	F	F	F	F	F	F	F	F	F	F	F	F	F	F	F	F	F	F	F	F	T	F	F	F	F	F	F	F	F	F	F	F	F
AT4G02940	4	1306503	1310946	T	F	F	F	F	F	F	F	F	F	F	F	F	F	F	F	F	F	F	F	T	F	F	F	F	F	F	F	F	F	F	F	F	T	F	F	F	F	F	F	F	F	F	F	F	F
AT4G02980	4	1321477	1319656	T	F	F	F	F	F	F	F	F	F	F	F	F	F	F	F	F	F	F	F	T	F	F	F	F	F	F	F	F	F	F	F	F	T	F	F	F	F	F	F	F	F	F	F	F	F
AT4G02990	4	1321859	1324004	T	F	F	F	F	F	F	F	F	F	F	F	F	F	F	F	F	F	F	F	T	F	F	F	F	F	F	F	F	F	F	F	F	T	F	F	F	F	F	F	F	F	F	F	F	F
AT4G03000	4	1324108	1327520	T	F	F	F	F	F	F	F	F	F	F	F	F	F	F	F	F	F	F	F	T	F	F	F	F	F	F	F	F	F	F	F	F	T	F	F	F	F	F	F	F	F	F	F	F	F
AT4G03010	4	1329952	1331139	T	F	F	F	F	F	F	F	F	F	F	F	F	F	F	F	F	F	F	F	F	F	F	F	F	F	F	F	F	F	F	F	F	T	F	F	F	F	F	F	F	F	F	F	F	F
AT4G03020	4	1335297	1331399	T	F	F	F	F	F	F	F	F	F	F	F	F	F	F	F	F	F	F	F	T	F	F	F	F	F	F	F	F	F	F	F	F	T	F	F	F	F	F	F	F	F	F	F	F	F
AT4G03030	4	1337368	1335729	T	F	F	F	F	F	F	F	F	F	F	F	F	F	F	F	F	F	F	F	T	F	F	F	F	F	F	F	F	F	F	F	F	T	F	F	F	F	F	F	F	F	F	F	F	F
AT4G03040	4	1341083	1343140	T	F	F	F	F	F	F	F	F	F	F	F	F	F	F	F	F	F	F	F	T	F	F	F	F	F	F	F	F	F	F	F	F	T	F	F	F	F	F	F	F	F	F	F	F	F
AT4G03050	4	1344182	1346501	T	F	F	F	F	F	F	F	F	F	F	F	F	F	F	F	F	F	F	F	T	F	F	F	F	F	F	F	F	F	F	F	F	T	F	F	F	F	F	F	F	F	F	F	F	F
AT4G03060	4	1354023	1351687	T	F	F	F	F	F	F	F	F	F	F	F	F	F	F	F	F	F	F	F	T	F	F	F	F	F	F	F	F	F	F	F	F	T	F	F	F	F	F	F	F	F	F	F	F	F
AT4G03070	4	1358432	1359698	T	F	F	F	F	F	F	F	F	F	F	F	F	F	F	F	F	F	F	F	T	F	F	F	F	F	F	F	F	F	F	F	F	T	F	F	F	F	F	F	F	F	F	F	F	F
AT4G03080	4	1365475	1359655	T	F	F	F	F	F	F	F	F	F	F	F	F	F	F	F	F	F	F	F	T	F	F	F	F	F	F	F	F	F	F	F	F	T	F	F	F	F	F	F	F	F	F	F	F	F
AT4G03090	4	1371215	1366495	T	F	F	F	F	F	F	F	F	F	F	F	F	F	F	F	F	F	F	F	T	T	F	F	F	F	F	F	F	F	F	F	F	T	F	F	F	F	F	F	F	F	F	F	F	F
AT4G03100	4	1374281	1376231	T	F	F	F	F	F	F	F	F	F	F	F	F	F	F	F	F	F	F	F	T	T	F	F	F	F	F	F	F	F	F	F	F	T	F	T	F	F	F	F	F	F	F	F	F	F
AT4G03110	4	1379420	1376306	T	F	F	F	F	F	F	F	F	F	F	F	F	F	F	F	F	F	F	F	T	F	F	F	F	F	F	F	F	F	F	F	F	T	F	T	F	F	F	F	F	F	F	F	F	F
AT4G03130	4	1390646	1387572	T	F	F	F	F	F	F	F	F	F	F	F	F	F	F	F	F	F	F	F	T	F	F	F	F	F	F	F	F	F	F	F	F	T	F	T	F	F	F	F	F	F	F	F	F	F
AT4G03140	4	1392121	1393842	T	F	F	F	F	F	F	F	F	F	F	F	F	F	F	F	F	F	F	F	T	F	F	F	F	F	F	F	F	F	F	F	F	T	F	T	F	F	F	F	F	F	F	F	F	F
AT4G03165	4	1400291	1399378	F	F	F	F	F	F	F	F	F	F	F	F	F	F	F	F	F	F	F	F	F	F	F	F	F	F	F	F	F	F	F	T	F	F	F	F	F	F	F	F	F	F	F	F	F	F
AT4G03170	4	1400832	1401584	F	F	F	F	F	F	F	F	F	F	F	F	F	F	F	F	F	F	F	F	F	F	F	F	F	F	F	F	F	F	F	T	F	F	F	F	F	F	F	F	F	F	F	F	F	F
AT4G03200	4	1408159	1412756	T	F	F	F	F	F	F	F	F	F	F	F	F	F	F	F	F	F	F	F	T	F	F	F	F	F	F	F	F	F	F	F	F	T	F	T	F	F	F	F	F	F	F	F	F	F
AT4G03205	4	1412785	1414902	T	F	F	F	F	F	F	F	F	F	F	F	F	F	F	F	F	F	F	F	F	F	F	F	F	F	F	F	F	F	F	F	F	T	F	F	F	F	F	F	F	F	F	F	F	F
AT4G03210	4	1415949	1417352	T	F	F	F	F	F	F	F	F	F	F	F	F	F	F	F	F	F	F	F	F	F	F	F	F	F	F	F	F	F	F	F	F	T	F	F	F	F	F	F	F	F	F	F	F	F
AT4G03220	4	1417472	1419148	T	F	F	F	F	F	F	F	F	F	F	F	F	F	F	F	F	F	F	F	F	F	F	F	F	F	F	F	F	F	F	F	F	T	F	F	F	F	F	F	F	F	F	F	F	F
AT4G03250	4	1425622	1427744	T	F	F	F	F	F	F	F	F	F	F	F	F	F	F	F	F	F	F	F	F	F	F	F	F	F	F	F	F	F	F	F	F	T	F	F	F	F	F	F	F	F	F	F	F	F
AT4G03260	4	1428171	1431663	T	F	F	F	F	F	F	F	F	F	F	F	F	F	F	F	F	F	F	F	F	F	F	F	F	F	F	F	F	F	F	F	F	T	F	F	F	F	F	F	F	F	F	F	F	F
AT4G03280	4	1440146	1441863	T	F	F	F	F	F	F	F	F	F	F	F	F	F	F	F	F	F	F	F	T	F	F	F	F	F	F	F	F	F	F	F	F	T	F	F	F	F	F	F	F	F	F	F	F	F
AT4G03285	4	1442005	1442076	T	F	F	F	F	F	F	F	F	F	F	F	F	F	F	F	F	F	F	F	T	F	F	F	F	F	F	F	F	F	F	F	F	T	F	F	F	F	F	F	F	F	F	F	F	F
AT4G03298	4	1446680	1447717	T	F	F	F	F	F	F	F	F	F	F	F	F	F	F	F	F	F	F	F	F	F	F	F	F	F	F	F	F	F	F	F	F	F	F	F	F	F	F	F	F	F	F	F	F	F
AT4G03300	4	1447372	1456750	T	F	F	F	F	F	F	F	F	F	F	F	F	F	F	F	F	F	F	F	F	F	F	F	F	F	F	F	F	F	F	F	F	F	F	F	F	F	F	F	F	F	F	F	F	F
AT4G03320	4	1464466	1466164	T	F	F	F	F	F	F	F	F	F	F	F	F	F	F	F	F	F	F	F	T	F	F	F	F	F	F	F	F	F	F	F	F	F	F	F	F	F	F	F	F	F	F	F	F	F
AT4G03330	4	1466335	1467749	T	F	F	F	F	F	F	F	F	F	F	F	F	F	F	F	F	F	F	F	T	F	F	F	F	F	F	F	F	F	F	F	F	F	F	F	F	F	F	F	F	F	T	F	F	F
AT4G03340	4	1470079	1467726	T	F	F	F	F	F	F	F	F	F	F	F	F	F	F	F	F	F	F	F	T	F	F	F	F	F	F	F	F	F	F	F	F	T	F	F	F	F	F	F	F	F	T	F	F	F
AT4G03370	4	1478964	1478077	T	F	F	F	F	F	F	F	F	F	F	F	F	F	F	F	F	F	F	F	T	F	F	F	F	F	F	F	F	F	F	F	F	T	F	F	F	F	F	F	F	F	F	F	F	F
AT4G03380	4	1490227	1485048	T	F	F	F	F	F	F	F	F	F	F	F	F	F	F	F	F	F	F	F	T	F	F	F	F	F	F	F	F	F	F	F	F	T	F	F	F	F	F	F	F	F	F	F	F	F
AT4G03390	4	1495102	1490464	T	F	F	F	F	F	F	F	F	F	F	F	F	F	F	F	F	F	F	F	T	F	F	F	F	F	F	F	F	F	F	F	F	T	F	F	F	F	F	F	F	F	F	F	F	F
AT4G03400	4	1499864	1497535	T	F	F	F	F	F	F	F	F	F	F	F	F	F	F	F	F	F	F	F	F	F	F	F	F	F	F	F	F	F	F	F	F	T	F	F	F	F	F	F	F	F	T	F	F	F
AT4G03405	4	1501606	1501677	T	F	F	F	F	F	F	F	F	F	F	F	F	F	F	F	F	F	F	F	F	F	F	F	F	F	F	F	F	F	F	F	F	T	F	F	F	F	F	F	F	F	F	F	F	F
AT4G03410	4	1501167	1503560	T	F	F	F	F	F	F	F	F	F	F	F	F	F	F	F	F	F	F	F	T	F	F	F	F	F	F	F	F	F	F	F	F	T	F	F	F	F	F	F	F	F	F	F	F	F
AT4G03415	4	1505508	1503788	T	F	F	F	F	F	F	F	F	F	F	F	F	F	F	F	F	F	F	F	T	F	F	F	F	F	F	F	F	F	F	F	F	T	F	F	F	F	F	F	F	F	F	F	F	F
AT4G04000	4	1920421	1925003	F	F	F	F	F	F	F	F	F	F	F	F	F	F	F	F	F	F	F	F	F	F	F	F	F	F	F	F	F	F	F	F	F	F	F	F	F	F	F	F	F	T	F	F	F	F
AT4G04040	4	1939248	1942952	F	F	F	F	F	F	F	F	F	F	F	F	F	F	F	F	F	F	F	F	F	F	F	F	F	F	F	F	F	F	F	F	F	F	F	F	F	F	F	T	F	F	F	F	F	F
AT4G04500	4	2238409	2240863	F	F	F	F	F	F	F	F	F	F	F	F	F	F	F	F	F	F	F	F	F	F	F	T	F	F	F	F	F	F	F	F	F	F	F	F	F	F	F	F	F	F	F	F	F	F
AT4G05180	4	2673241	2671820	F	T	F	F	F	F	F	F	F	F	F	F	F	F	F	F	F	F	F	F	F	F	F	F	F	F	F	F	F	F	F	F	F	F	F	F	F	F	F	F	F	F	F	F	F	F
AT4G05370	4	2736132	2736581	F	F	F	F	F	F	F	F	F	F	F	F	F	F	F	F	F	F	F	F	F	F	F	F	F	F	F	F	F	F	F	F	F	F	F	F	F	F	F	T	F	F	F	F	F	F
AT4G05380	4	2737143	2737980	F	F	F	F	F	F	F	F	F	F	F	F	F	F	F	F	F	F	F	F	F	F	F	F	F	F	F	F	F	F	F	F	F	F	F	F	F	F	F	T	F	F	F	F	F	F
AT4G06571	4	3529994	3527424	F	F	F	F	F	F	F	F	F	F	F	F	F	F	F	F	F	F	F	F	F	F	F	F	F	F	F	F	F	F	F	F	F	F	F	F	F	F	F	F	F	F	T	F	F	F
AT4G07720	4	4503020	4507069	F	F	F	F	F	F	F	F	F	F	F	F	F	F	F	F	F	F	F	F	F	F	F	T	F	F	F	F	F	F	F	F	F	F	F	F	F	F	F	F	F	F	F	F	F	F
AT4G08250	4	5196784	5198235	F	F	T	F	T	F	F	F	F	F	F	F	F	F	F	F	F	F	F	F	F	F	F	F	F	F	F	F	F	F	F	F	F	F	T	F	F	F	F	F	F	F	F	F	F	F
AT4G08262	4	5204780	5210269	F	F	T	F	T	F	F	F	F	F	F	F	F	F	F	F	F	F	F	F	F	F	F	F	F	F	F	F	F	F	F	F	F	F	T	F	F	F	F	F	F	F	F	F	F	F
AT4G09150	4	5828614	5833657	F	F	F	F	F	F	F	F	F	F	F	F	F	F	F	F	F	F	F	F	F	F	F	F	F	F	F	F	F	F	F	F	F	F	F	F	F	F	T	F	F	F	F	F	F	F
AT4G09340	4	5927632	5924599	F	F	F	F	F	F	F	F	F	F	F	F	F	F	F	F	T	F	F	F	F	F	F	F	F	F	F	F	F	F	F	F	F	F	F	F	F	F	F	F	F	F	F	F	F	F
AT4G10440	4	6461928	6459724	F	F	F	F	F	F	F	T	F	F	T	F	F	F	F	F	F	F	F	F	F	F	F	F	F	F	F	F	F	F	F	F	F	F	F	F	F	F	F	F	F	F	F	F	F	F
AT4G11090	4	6766264	6764533	F	F	F	F	F	F	F	F	F	F	F	F	F	F	F	F	F	F	F	F	F	F	F	T	F	F	F	F	F	F	F	F	F	F	F	F	F	F	F	F	F	F	F	F	F	F
AT4G12020	4	7201650	7209642	F	F	F	F	F	F	F	F	F	F	F	F	F	F	F	F	T	F	F	F	F	F	F	F	F	F	F	F	F	F	F	F	F	F	F	F	F	F	F	F	F	F	F	F	F	F
AT4G12450	4	7386807	7385799	F	F	F	F	F	F	F	F	F	F	F	F	F	F	F	F	F	F	F	F	F	F	F	F	F	F	F	F	F	F	F	F	F	F	F	F	F	F	F	F	F	F	T	F	F	F
AT4G12730	4	7492873	7491380	F	F	F	F	F	F	F	F	F	F	F	F	F	F	F	F	F	F	F	T	F	F	F	F	F	F	F	F	F	F	F	F	F	F	F	F	F	F	F	F	F	F	F	F	F	F
AT4G13260	4	7723985	7721614	F	F	F	F	F	F	F	F	F	F	F	F	F	F	F	F	F	F	F	F	F	F	F	T	F	F	F	F	F	F	F	F	F	F	F	F	F	F	F	F	F	F	F	F	F	F
AT4G13265	4	7730957	7731037	F	F	F	F	F	F	F	F	F	F	F	F	F	F	F	F	F	F	F	F	F	F	F	T	F	F	F	F	F	F	F	F	F	F	F	F	F	F	F	F	F	F	F	F	F	F
AT4G13300	4	7746359	7743187	F	F	F	F	F	T	F	F	F	F	F	F	F	F	F	F	F	F	F	F	F	F	F	F	F	F	F	F	F	F	F	F	F	F	F	F	F	F	F	F	F	F	F	F	F	F
AT4G13750	4	7975187	7987616	F	F	F	F	F	T	F	F	F	F	F	F	F	F	F	F	F	F	F	F	F	F	F	F	F	F	F	F	F	F	F	F	F	F	F	F	F	F	F	F	F	F	F	F	F	F
AT4G13880	4	8025800	8028610	F	T	F	F	F	F	F	F	T	F	F	F	F	F	F	F	F	F	F	F	F	F	F	F	F	F	F	F	F	F	F	F	F	F	F	F	F	F	F	F	F	F	F	F	F	F
AT4G13885	4	8030750	8028907	F	T	F	F	F	F	F	F	T	F	F	F	F	F	F	F	F	F	F	F	F	F	F	F	F	F	F	F	F	F	F	F	F	F	F	F	F	F	F	F	F	F	F	F	F	F
AT4G14080	4	8120353	8118532	F	F	F	F	F	F	F	F	F	F	F	F	F	F	F	F	F	F	F	F	F	F	F	F	F	F	F	F	F	T	F	F	F	F	F	F	F	F	F	F	F	F	F	F	F	F
AT4G14100	4	8120713	8122412	F	F	F	F	F	F	F	F	F	F	F	F	F	F	F	F	F	F	F	F	F	F	F	F	F	F	F	F	F	T	F	F	F	F	F	F	F	F	F	F	F	F	F	F	F	F
AT4G14110	4	8134915	8132881	F	F	F	F	F	F	F	F	F	F	F	F	F	F	F	F	T	F	F	F	F	F	F	F	F	F	F	F	F	F	F	F	F	F	F	F	F	F	F	F	F	F	F	F	F	F
AT4G14420	4	8303911	8301942	F	F	F	F	F	F	F	F	F	F	F	F	F	F	F	F	F	F	F	F	F	F	F	F	F	F	F	T	F	F	F	F	F	F	F	F	F	F	F	F	F	F	F	F	F	F
AT4G14820	4	8510033	8507789	F	F	F	F	F	F	F	F	F	F	F	F	F	F	F	F	F	F	F	F	F	F	F	F	F	F	F	F	F	F	F	F	F	F	F	F	F	F	T	F	F	F	F	F	F	F
AT4G15270	4	8717796	8716601	F	F	F	F	F	F	F	F	F	F	F	F	F	F	T	F	F	F	F	F	F	F	F	F	F	F	F	F	F	F	F	F	F	F	F	F	F	F	F	F	F	F	F	F	F	F
AT4G15563	4	8891784	8892392	F	F	F	F	F	F	F	F	F	F	F	F	F	F	F	F	F	F	F	F	F	F	F	F	F	F	F	F	F	F	F	T	F	F	F	F	F	F	F	F	F	F	F	F	F	F
AT4G15570	4	8892637	8898997	F	F	F	F	F	F	F	F	F	F	F	F	F	F	F	F	F	F	F	F	F	F	F	F	F	F	F	F	F	F	F	T	F	F	F	F	F	F	F	F	F	F	F	F	F	F
AT4G15640	4	8921928	8918983	F	F	F	F	F	F	F	T	F	F	T	F	F	F	F	F	F	F	F	F	F	F	F	F	F	F	F	F	F	F	F	F	F	F	F	F	F	F	F	F	F	F	F	F	F	F
AT4G15765	4	8977214	8975851	F	F	F	F	F	F	F	F	F	F	F	F	F	F	F	F	F	F	F	F	F	F	F	F	F	F	F	F	F	F	F	F	F	F	F	F	F	F	F	F	F	T	T	F	F	F
AT4G16390	4	9257980	9260300	F	F	F	F	F	F	F	F	F	F	F	F	F	F	F	F	F	F	F	F	F	F	F	F	F	F	F	F	F	F	F	F	F	F	F	F	F	F	F	T	F	F	F	F	F	F
AT4G16400	4	9260587	9262693	F	F	F	F	F	F	F	F	F	F	F	F	F	F	F	F	F	F	F	F	F	F	F	F	F	F	F	F	F	F	F	F	F	F	F	F	F	F	F	T	F	F	F	F	F	F
AT4G16410	4	9262624	9261889	F	F	F	F	F	F	F	F	F	F	F	F	F	F	F	F	F	F	F	F	F	F	F	F	F	F	F	F	F	F	F	F	F	F	F	F	F	F	F	T	F	F	F	F	F	F
AT4G16420	4	9266109	9262644	F	F	F	F	F	F	F	F	F	F	F	F	F	F	F	F	F	F	F	F	F	F	F	F	F	F	F	F	F	F	F	F	F	F	F	F	F	F	F	T	F	F	F	F	F	F
AT4G16845	4	9476162	9479897	F	F	F	F	F	F	F	F	F	F	F	F	F	F	F	F	F	F	F	F	F	F	F	F	F	F	F	T	F	F	F	F	F	F	F	F	F	F	F	F	F	F	F	F	F	F
AT4G16850	4	9480095	9481757	F	F	F	F	F	F	F	F	F	F	F	F	F	F	F	F	F	F	F	F	F	F	F	F	F	F	F	T	F	F	F	F	F	F	F	F	F	F	F	F	F	F	F	F	F	F
AT4G16940	4	9537804	9533168	F	F	F	F	F	F	F	F	F	F	F	F	F	F	F	F	F	F	F	F	F	F	F	F	F	F	F	F	F	F	F	F	T	F	F	F	F	F	F	F	F	F	F	F	F	F
AT4G17870	4	9928691	9929531	F	F	F	F	F	F	F	F	F	F	F	F	F	F	F	F	F	F	F	F	F	F	F	F	F	F	F	F	F	F	F	F	F	F	F	F	F	F	F	F	F	F	F	F	F	T
AT4G18390	4	10165573	10162964	F	F	F	F	F	F	F	F	F	F	F	F	T	F	F	F	F	F	F	F	F	F	F	F	F	F	F	F	T	F	T	F	F	F	F	F	F	F	F	F	F	F	F	F	F	F
AT4G18395	4	10169455	10169941	F	F	F	F	F	F	F	F	F	F	F	F	F	F	F	F	F	F	F	F	F	F	F	F	F	F	F	F	T	F	T	F	F	F	F	F	F	F	F	F	F	F	F	F	F	F
AT4G18570	4	10231229	10234704	F	F	F	F	F	F	F	F	F	F	F	F	F	F	F	F	F	F	F	F	F	F	F	F	F	F	F	F	T	F	T	F	F	F	F	F	F	F	F	F	F	F	F	F	F	F
AT4G18580	4	10236056	10234678	F	F	F	F	F	F	F	F	F	F	F	F	F	F	F	F	F	F	F	F	F	F	F	F	F	F	F	F	T	F	T	F	F	F	F	F	F	F	F	F	F	F	F	F	F	F
AT4G18600	4	10247383	10239892	F	F	F	F	F	F	F	F	F	F	F	F	F	F	F	F	F	F	F	F	F	F	F	F	F	F	F	F	T	F	T	F	F	F	F	F	F	F	F	F	F	F	F	F	F	F
AT4G19000	4	10405514	10407350	F	F	F	F	F	F	F	F	F	F	F	F	F	F	T	F	F	F	F	F	F	F	F	F	F	F	F	F	F	F	F	F	F	F	F	F	F	F	F	F	F	F	F	F	T	T
AT4G19003	4	10409023	10407451	F	F	F	F	F	F	F	F	F	F	F	F	F	F	T	F	F	F	F	F	F	F	F	F	F	F	F	F	F	F	F	F	F	F	F	F	F	F	F	F	F	F	F	F	T	T
AT4G19020	4	10414537	10421220	F	F	F	F	F	F	F	F	F	F	F	F	F	F	F	F	F	F	F	F	F	F	F	F	F	F	F	F	F	F	F	F	F	F	F	F	F	F	F	F	F	F	F	F	T	T
AT4G19040	4	10437442	10431531	F	F	F	F	F	F	F	F	F	F	F	F	F	F	F	F	F	F	F	F	F	F	F	F	F	F	F	F	F	F	F	F	F	T	F	F	F	F	F	F	F	F	F	F	F	F
AT4G19050	4	10443797	10438224	F	F	F	F	F	F	F	F	F	F	F	F	F	F	F	F	F	F	F	F	F	F	F	F	F	F	F	F	F	F	F	F	F	T	F	F	F	F	F	F	F	F	F	F	F	F
AT4G19540	4	10657393	10659243	F	F	F	F	F	F	F	F	F	F	F	F	F	F	F	F	F	F	F	F	F	F	F	F	F	F	F	F	F	F	F	F	F	F	F	F	F	F	F	T	F	F	F	F	F	F
AT4G19550	4	10661109	10659391	F	F	F	F	F	F	F	F	F	F	F	F	F	F	F	F	F	F	F	F	F	F	F	F	F	F	F	F	F	F	F	F	F	F	F	F	F	F	F	T	F	F	F	F	F	F
AT4G19560	4	10661438	10664726	F	F	F	F	F	F	F	F	F	F	F	F	F	F	F	F	F	F	F	F	F	F	F	F	F	F	F	F	F	F	F	F	F	F	F	F	F	F	F	T	F	F	F	F	F	F
AT4G20140	4	10884207	10888280	F	F	F	F	F	F	F	F	F	F	F	F	F	F	F	F	F	F	F	F	F	F	F	F	F	F	F	F	F	F	F	F	F	F	F	F	F	F	F	T	F	F	F	F	F	F
AT4G21130	4	11274307	11276310	F	F	F	F	F	F	F	F	F	F	T	F	F	F	F	F	F	F	F	F	F	F	F	F	F	F	F	F	F	F	F	F	F	F	F	F	F	F	F	F	F	F	F	F	F	F
AT4G23000	4	12054466	12060039	F	F	F	F	F	F	F	F	F	F	F	F	T	F	F	F	F	F	F	F	F	F	F	F	F	F	F	F	F	F	F	F	F	F	F	F	F	F	F	F	F	F	F	F	F	F
AT4G23100	4	12107310	12103172	F	F	F	F	F	F	F	F	F	T	F	F	F	F	F	T	F	F	T	F	F	F	F	F	F	F	F	T	F	F	F	F	F	F	F	F	F	F	F	F	F	F	F	F	F	F
AT4G24290	4	12594292	12598038	F	F	F	F	F	F	F	F	F	F	F	F	F	F	F	F	F	F	F	F	F	F	F	F	F	F	F	F	F	F	F	F	T	F	F	F	F	F	F	F	F	F	F	F	F	F
AT4G25970	4	13184123	13189444	F	F	F	F	F	F	F	F	F	F	F	F	F	F	F	F	F	F	F	F	F	F	F	F	F	F	F	F	F	F	F	F	T	F	F	F	F	F	F	F	F	F	F	F	F	F
AT4G26140	4	13247935	13243085	F	F	F	F	F	F	F	F	F	F	F	F	F	F	F	F	F	F	F	F	F	F	F	F	F	F	F	F	F	F	F	F	T	F	F	F	F	F	F	F	F	F	F	F	F	F
AT4G26450	4	13362564	13368686	F	F	F	F	F	F	F	F	F	F	F	F	F	T	F	F	F	F	F	F	F	F	F	F	F	F	F	F	F	F	F	F	F	F	F	F	F	F	F	F	F	F	F	F	F	F
AT4G26466	4	13368637	13367653	F	F	F	F	F	F	F	F	F	F	F	F	F	T	F	F	F	F	F	F	F	F	F	F	F	F	F	F	F	F	F	F	F	F	F	F	F	F	F	F	F	F	F	F	F	F
AT4G26960	4	13539659	13538749	F	F	F	F	F	F	F	T	F	F	F	F	F	F	F	F	F	F	F	F	F	F	F	F	F	F	F	F	F	F	F	F	F	F	F	F	F	F	F	F	F	F	F	F	F	F
AT4G26965	4	13539623	13542403	F	F	F	F	F	F	F	T	F	F	F	F	F	F	F	F	F	F	F	F	F	F	F	F	F	F	F	F	F	F	F	F	F	F	F	F	F	F	F	F	F	F	F	F	F	F
AT4G26970	4	13542924	13548635	F	F	F	F	F	F	F	T	F	F	F	F	F	F	F	F	F	F	F	F	F	F	F	F	F	F	F	F	F	F	F	F	F	F	F	F	F	F	F	F	F	F	F	F	F	F
AT4G26980	4	13550728	13548552	F	F	F	F	F	F	F	T	F	F	T	F	F	F	F	F	F	F	F	F	F	F	F	F	F	F	F	F	F	F	F	F	F	F	F	F	F	F	F	F	F	F	F	F	F	F
AT4G26990	4	13554392	13550912	F	F	F	F	F	F	F	T	F	F	T	F	F	F	F	F	F	F	F	F	F	F	F	F	F	F	F	F	F	F	F	F	F	F	F	F	F	F	F	F	F	F	F	F	F	F
AT4G27435	4	13723800	13725143	F	F	F	F	F	F	F	T	F	F	T	F	F	F	F	F	F	T	F	F	F	F	F	F	F	T	F	F	F	F	F	F	F	F	F	F	F	F	F	F	F	F	F	F	F	F
AT4G27440	4	13725552	13727359	F	F	F	F	F	F	F	T	F	F	T	F	F	F	F	F	F	T	F	F	F	F	F	F	F	T	F	F	F	F	F	F	F	F	F	F	F	F	F	F	F	F	F	F	F	F
AT4G27450	4	13728892	13727490	F	F	F	F	F	F	F	T	F	F	T	F	F	F	F	F	F	T	F	F	F	F	F	F	F	T	F	F	F	F	F	F	F	F	F	F	F	F	F	F	F	F	F	F	F	F
AT4G27800	4	13854197	13851868	F	F	F	F	F	F	F	F	F	F	F	F	F	F	F	F	F	F	F	F	F	F	F	F	F	F	F	F	F	F	F	F	T	F	F	F	F	F	F	F	F	F	F	F	F	F
AT4G30260	4	14818860	14816628	F	F	F	F	F	F	F	F	F	F	F	F	F	F	F	F	F	F	F	F	F	F	F	F	F	F	F	F	F	F	F	F	F	F	F	F	F	F	F	T	F	F	F	F	F	F
AT4G31390	4	15233080	15237115	F	F	F	F	F	F	F	F	F	F	F	F	F	F	F	F	F	F	F	F	F	F	F	F	F	F	F	F	F	F	F	F	F	F	F	F	F	F	F	F	F	F	F	F	F	T
AT4G31530	4	15282236	15284222	F	F	F	F	F	F	F	F	F	F	F	F	F	F	F	F	F	F	F	F	F	F	F	F	F	F	F	F	F	F	F	F	F	F	F	F	F	F	F	F	T	F	F	F	F	F
AT4G31880	4	15424189	15419410	F	F	F	F	F	F	F	F	F	F	F	F	F	F	F	F	F	F	F	F	F	F	F	F	F	F	F	F	F	F	F	F	F	F	F	F	F	F	F	F	F	F	F	F	F	T
AT4G32460	4	15665019	15662272	F	F	F	F	F	F	F	F	F	F	F	F	F	F	F	F	F	F	F	F	F	F	F	F	F	F	F	F	F	F	F	F	F	F	F	F	F	F	F	F	F	T	F	F	F	F
AT4G32510	4	15688817	15685909	F	F	F	F	F	F	F	F	F	F	F	F	F	F	F	F	F	F	F	F	F	F	F	F	F	F	F	F	F	F	F	F	F	F	F	F	F	F	F	F	F	T	F	F	F	F
AT4G32520	4	15692863	15689470	F	F	F	F	F	F	F	F	F	F	F	F	F	F	F	F	F	F	F	F	F	F	F	F	F	F	F	F	F	F	F	F	F	F	F	F	F	F	F	F	F	T	F	F	F	F
AT4G33450	4	16096613	16095395	F	F	F	F	F	F	F	F	F	F	F	F	F	F	F	F	F	F	F	F	F	F	F	F	F	F	F	F	F	F	F	F	T	F	F	F	F	F	F	F	F	F	F	F	F	F
AT4G34580	4	16515332	16519539	F	F	F	F	F	F	F	F	F	F	F	F	F	F	F	F	F	F	F	F	F	F	F	T	F	F	F	F	F	F	F	F	F	F	F	F	F	F	F	F	F	F	F	F	F	F
AT4G35070	4	16694175	16695703	F	F	F	F	F	F	F	F	F	F	F	F	F	F	F	F	F	F	T	F	F	F	F	F	F	F	F	F	F	F	F	F	F	F	F	F	F	F	F	F	F	F	F	F	F	F
AT4G35520	4	16865493	16871769	F	F	F	F	F	F	F	F	F	F	F	F	F	F	F	F	F	F	F	F	F	F	F	F	F	F	F	F	F	F	F	F	F	F	F	F	F	F	F	F	F	F	T	F	F	F
AT4G35980	4	17031699	17030575	F	F	F	F	F	F	F	F	F	F	F	F	F	F	T	F	F	F	F	F	F	F	F	F	F	F	F	F	F	F	F	F	F	F	F	F	F	F	F	F	F	F	F	F	F	F
AT4G36750	4	17324575	17326462	F	F	F	F	F	F	F	F	F	F	F	F	F	F	F	F	F	F	F	F	F	F	F	F	F	F	F	F	F	F	F	F	F	F	F	F	F	F	F	F	F	F	F	F	F	T
AT4G36760	4	17326622	17330214	F	F	F	F	F	F	F	F	F	F	F	F	F	F	F	F	F	F	F	F	F	F	F	F	F	F	F	F	F	F	F	F	F	F	F	F	F	F	F	F	F	F	F	F	F	T
AT4G39370	4	18306232	18308836	F	F	F	F	F	F	F	F	F	F	F	F	F	F	T	F	F	F	F	F	F	F	F	F	F	F	F	F	F	F	F	F	F	F	F	F	F	F	F	F	F	F	F	F	T	F
AT4G39380	4	18312718	18309148	F	F	F	F	F	F	F	F	F	F	F	F	F	F	T	F	F	F	F	F	F	F	F	F	F	F	F	F	F	F	F	F	F	F	F	F	F	F	F	F	F	F	F	F	T	F
AT4G39970	4	18538500	18536532	F	F	F	F	F	F	F	F	F	F	F	F	F	F	F	F	F	F	F	F	F	F	F	T	F	F	F	F	F	F	F	F	F	F	F	F	F	F	F	F	F	F	F	F	F	F
AT5G01330	5	134861	132318	F	F	F	F	F	F	F	F	F	F	F	F	F	F	F	F	F	F	F	F	F	F	F	F	F	F	F	F	F	F	F	F	F	F	F	F	F	F	F	F	F	F	F	F	F	T
AT5G01470	5	190927	192610	F	F	F	F	F	F	F	F	F	F	F	F	F	F	F	F	F	F	F	F	F	F	F	F	F	F	F	F	F	F	F	F	F	F	F	F	F	F	F	F	F	T	F	F	F	F
AT5G01480	5	192989	194230	F	F	F	F	F	F	F	F	F	F	F	F	F	F	F	F	F	F	F	F	F	F	F	F	F	F	F	F	F	F	F	F	F	F	F	F	F	F	F	F	F	T	F	F	F	F
AT5G01510	5	201605	205385	F	F	F	F	F	F	F	F	F	F	F	F	F	F	F	F	F	F	F	F	F	F	F	F	F	F	F	F	F	F	F	F	F	F	F	F	F	F	F	F	F	F	F	F	F	T
AT5G01730	5	277558	272829	F	F	F	F	F	F	F	F	F	F	F	F	F	F	F	F	F	F	F	F	F	F	F	F	F	F	F	F	F	F	F	F	F	F	F	F	F	F	F	F	F	T	F	F	F	F
AT5G01732	5	272836	276423	F	F	F	F	F	F	F	F	F	F	F	F	F	F	F	F	F	F	F	F	F	F	F	F	F	F	F	F	F	F	F	F	F	F	F	F	F	F	F	F	F	T	F	F	F	F
AT5G01849	5	331770	331901	F	T	F	F	F	F	F	F	T	F	F	F	F	F	F	F	F	F	F	F	F	F	F	F	F	F	F	F	F	F	F	F	F	F	F	F	F	F	F	F	F	F	F	F	F	F
AT5G01850	5	332334	334467	F	T	F	F	F	F	F	F	T	F	F	F	F	F	F	F	F	F	F	F	F	F	F	F	F	F	F	F	F	F	F	F	F	F	F	F	F	F	F	F	F	F	F	F	F	F
AT5G01920	5	359104	362901	F	T	F	F	F	F	F	F	F	F	F	F	F	F	F	F	F	F	F	F	F	F	F	F	F	F	F	F	F	F	F	F	F	F	F	F	F	F	F	F	F	F	F	F	F	F
AT5G01930	5	362898	361078	F	T	F	F	F	F	F	F	F	F	F	F	F	F	F	F	F	F	F	F	F	F	F	F	F	F	F	F	F	F	F	F	F	F	F	F	F	F	F	F	F	F	F	F	F	F
AT5G01950	5	370183	364899	F	T	F	F	F	F	F	F	F	F	F	F	F	F	F	F	F	F	F	F	F	F	F	F	F	F	F	F	F	F	F	F	F	F	F	F	F	F	F	F	F	F	F	F	F	F
AT5G02460	5	541110	539247	F	F	F	F	F	F	F	F	F	F	F	F	F	F	F	T	F	F	F	F	F	F	F	F	F	F	F	F	F	F	F	F	F	F	F	F	F	F	F	F	F	F	F	F	F	F
AT5G02470	5	544898	542356	F	F	F	F	F	F	F	F	F	F	F	F	F	F	F	T	F	F	F	F	F	F	F	F	F	F	F	F	F	F	F	F	F	F	F	F	F	F	F	F	F	F	F	F	F	F
AT5G02710	5	612568	614497	F	F	F	F	F	F	F	F	F	F	F	F	T	F	F	F	F	F	F	F	F	F	F	F	F	F	F	F	F	F	F	F	F	F	F	F	F	F	F	F	F	F	F	F	F	F
AT5G02720	5	614311	613780	F	F	F	F	F	F	F	F	F	F	F	F	T	F	F	F	F	F	F	F	F	F	F	F	F	F	F	F	F	F	F	F	F	F	F	F	F	F	F	F	F	F	F	F	F	F
AT5G02880	5	662062	669105	F	F	F	F	F	F	F	F	F	F	F	F	T	F	F	F	T	F	F	F	F	F	F	F	F	F	F	F	T	F	T	F	F	F	F	F	F	F	F	F	F	F	F	F	F	F
AT5G03360	5	817953	825148	F	F	F	F	F	F	F	F	F	F	F	F	F	F	F	F	F	F	F	F	F	F	F	F	F	F	F	F	F	F	F	F	F	F	F	F	F	F	F	F	F	T	F	F	F	F
AT5G03795	5	1010472	1007389	F	F	F	F	F	F	F	F	F	F	F	F	F	F	F	F	T	F	F	F	F	F	F	F	F	F	F	F	F	F	F	F	F	F	F	F	F	F	F	F	F	F	F	F	F	F
AT5G04000	5	1079839	1079102	F	F	T	F	F	F	F	F	F	F	F	F	F	F	F	F	F	F	F	F	F	F	F	F	F	F	F	F	F	F	F	F	F	F	F	F	F	F	F	F	F	F	F	F	F	F
AT5G04010	5	1081073	1080104	F	F	T	F	F	F	F	F	F	F	F	F	F	F	F	F	F	F	F	F	F	F	F	F	F	F	F	F	F	F	F	F	F	F	F	F	F	F	F	F	F	F	F	F	F	F
AT5G04020	5	1086545	1081610	F	F	T	F	F	F	F	F	F	F	F	F	F	F	F	F	F	F	F	F	F	F	F	F	F	F	F	F	F	F	F	F	F	F	F	F	F	F	F	F	F	F	F	F	F	F
AT5G04895	5	1428725	1434770	F	F	F	F	F	F	F	F	F	F	F	F	F	F	F	F	F	F	F	F	F	F	F	F	F	F	F	T	F	F	F	F	F	F	F	F	F	F	F	F	F	F	F	F	F	F
AT5G04900	5	1434775	1437331	F	F	F	F	F	F	F	F	F	F	F	F	F	F	F	F	F	F	F	F	F	F	F	F	F	F	F	T	F	F	F	F	F	F	F	F	F	F	F	F	F	F	F	F	F	F
AT5G05560	5	1641453	1654757	F	F	T	F	F	F	F	F	F	F	F	F	F	F	F	F	F	F	F	F	F	F	F	F	F	F	F	F	F	F	F	F	F	F	F	F	F	F	F	F	F	F	F	F	F	F
AT5G05960	5	1790232	1790834	F	F	F	F	F	T	F	F	F	F	F	F	F	F	F	F	F	F	F	F	F	F	F	F	F	F	F	F	F	F	F	T	F	F	F	F	F	F	F	F	F	F	F	F	F	F
AT5G05965	5	1792635	1790789	F	F	F	F	F	T	F	F	F	F	F	F	F	F	F	F	F	F	F	F	F	F	F	F	F	F	F	F	F	F	F	T	F	F	F	F	F	F	F	F	F	F	F	F	F	F
AT5G06780	5	2097130	2093927	F	F	F	F	F	F	F	F	F	F	F	F	F	F	F	F	F	F	F	F	F	F	F	F	F	F	F	F	F	F	F	F	F	F	F	F	F	F	F	F	F	F	F	F	T	F
AT5G07160	5	2220710	2219972	F	F	F	F	F	F	F	F	F	F	F	F	F	F	F	F	F	F	F	F	F	F	F	F	F	F	F	F	F	F	F	F	F	F	F	F	F	F	F	F	F	T	F	F	F	F
AT5G07260	5	2277815	2280282	F	F	F	F	F	F	F	F	F	F	F	F	F	F	T	F	F	F	F	F	F	F	F	F	F	F	F	F	F	F	F	F	F	F	F	F	F	F	F	F	F	F	F	F	T	F
AT5G07360	5	2330143	2326705	F	F	F	F	F	F	F	F	F	F	F	F	F	F	F	F	F	F	F	F	F	F	F	F	F	F	F	F	F	F	F	F	F	F	F	F	F	F	F	F	F	F	F	T	T	F
AT5G07390	5	2339914	2335896	F	F	F	F	F	F	F	F	F	F	F	F	F	F	T	F	F	F	F	F	F	F	F	F	F	F	F	F	F	F	F	F	F	F	F	F	F	F	F	F	F	F	T	F	T	F
AT5G07760	5	2468240	2473658	F	F	F	F	F	F	F	F	F	F	F	F	F	F	T	F	F	F	F	F	F	F	F	F	F	F	F	F	F	F	F	F	F	F	F	F	F	F	F	F	F	F	F	F	F	F
AT5G07810	5	2498485	2491284	F	F	F	F	F	F	F	F	F	F	F	F	F	F	T	F	F	F	F	F	F	F	F	F	F	F	F	F	F	T	F	F	F	F	F	F	F	F	F	F	F	F	F	F	T	F
AT5G07820	5	2501210	2498750	F	F	F	F	F	F	F	F	F	F	F	F	F	F	F	F	F	F	F	F	F	F	F	F	F	F	F	F	F	T	F	F	F	F	F	F	F	F	F	F	F	F	F	F	F	F
AT5G07830	5	2503324	2506689	F	F	F	F	F	F	F	F	F	F	F	F	F	F	T	F	F	F	F	F	F	F	F	F	F	F	F	F	F	F	F	F	F	F	F	F	F	F	F	F	F	F	F	F	T	F
AT5G07840	5	2508374	2506657	F	F	F	F	F	F	F	F	F	F	F	F	F	F	T	F	F	F	F	F	F	F	F	F	F	F	F	F	F	F	F	F	F	F	F	F	F	F	F	F	F	F	F	F	T	F
AT5G07842	5	2508436	2506635	F	F	F	F	F	F	F	F	F	F	F	F	F	F	T	F	F	F	F	F	F	F	F	F	F	F	F	F	F	F	F	F	F	F	F	F	F	F	F	F	F	F	F	F	T	F
AT5G07920	5	2529331	2524779	F	F	F	F	F	F	F	F	F	F	F	F	F	F	T	F	F	F	F	F	F	F	F	F	F	F	F	F	F	F	F	F	F	F	F	F	F	F	F	F	F	F	F	F	T	F
AT5G07940	5	2533758	2540422	F	F	F	F	F	F	F	F	F	F	F	F	F	F	T	F	F	F	F	F	F	F	F	F	F	F	F	F	F	F	F	F	F	F	F	F	F	F	F	F	F	F	F	F	T	F
AT5G07970	5	2548724	2543869	F	F	F	F	F	F	F	F	F	F	F	F	F	F	T	F	F	F	F	F	F	F	F	F	F	F	F	F	F	F	F	F	F	F	F	F	F	F	F	F	F	F	F	F	F	F
AT5G07980	5	2554670	2549167	F	F	F	F	F	F	F	F	F	F	F	F	F	F	T	F	F	F	F	F	F	F	F	F	F	F	F	F	F	F	F	F	F	F	F	F	F	F	F	F	F	F	F	F	T	F
AT5G07990	5	2560395	2563110	F	F	F	F	F	F	F	F	F	F	F	F	F	F	T	F	F	F	F	F	F	F	F	F	F	F	F	F	F	F	F	F	F	F	F	F	F	F	F	F	F	F	F	F	T	F
AT5G08110	5	2600115	2594971	F	F	F	F	F	F	F	F	F	F	F	F	F	F	T	F	F	F	F	F	F	F	F	F	F	F	F	F	F	F	F	F	F	F	F	F	F	F	F	F	F	F	F	F	T	F
AT5G08120	5	2602928	2600475	F	F	F	F	F	F	F	F	F	F	F	F	F	F	T	F	F	F	F	F	F	F	F	F	F	F	F	F	F	F	F	F	F	F	F	F	F	F	F	F	F	F	F	F	T	F
AT5G08130	5	2610124	2606201	F	F	F	F	F	F	F	F	F	F	F	F	F	F	T	F	F	F	F	F	F	F	F	F	F	F	F	F	F	F	F	F	F	F	F	F	F	F	F	F	F	F	F	F	T	F
AT5G08390	5	2701014	2707274	F	F	F	F	F	T	F	F	F	F	F	F	F	F	F	F	F	F	F	F	F	F	F	F	F	F	F	F	F	F	F	T	F	F	F	F	F	F	F	F	F	F	F	F	F	F
AT5G08391	5	2699302	2699785	F	F	F	F	F	T	F	F	F	F	F	F	F	F	F	F	F	F	F	F	F	F	F	F	F	F	F	F	F	F	F	F	F	F	F	F	F	F	F	F	F	F	F	F	F	F
AT5G08400	5	2708947	2706459	F	F	F	F	F	T	F	F	F	F	F	F	F	F	F	F	F	F	F	F	F	F	F	F	F	F	F	F	F	F	F	T	F	F	F	F	F	F	F	F	F	F	F	F	F	F
AT5G08415	5	2713133	2710818	F	F	F	F	F	T	F	F	F	F	F	F	F	F	F	F	F	F	F	F	F	F	F	F	F	F	F	F	F	F	F	T	F	F	F	F	F	F	F	F	F	F	F	F	F	F
AT5G08420	5	2713414	2716180	F	F	F	F	F	T	F	F	F	F	F	F	F	F	F	F	F	F	F	F	F	F	F	F	F	F	F	F	F	F	F	T	F	F	F	F	F	F	F	F	F	F	F	F	F	F
AT5G08430	5	2716701	2720213	F	F	F	F	F	T	F	F	F	F	F	F	F	F	T	F	F	F	F	F	F	F	F	F	F	F	F	F	F	F	F	T	F	F	F	F	F	F	F	F	F	F	F	F	T	F
AT5G08440	5	2720670	2727168	F	F	F	F	F	T	F	F	F	F	F	F	F	F	T	F	F	F	F	F	F	F	F	F	F	F	F	F	F	F	F	T	F	F	F	F	F	F	F	F	F	F	F	F	T	F
AT5G08450	5	2732894	2727822	F	F	F	F	F	T	F	F	F	F	F	F	F	F	T	F	F	F	F	F	F	F	F	F	F	F	F	F	F	F	F	T	F	F	F	F	F	F	F	F	F	F	F	F	T	F
AT5G08470	5	2735926	2743057	F	F	F	F	F	T	F	F	F	F	F	F	F	F	F	F	F	F	F	F	F	F	F	F	F	F	F	F	F	F	F	T	F	F	F	F	F	F	F	F	F	F	F	F	F	F
AT5G08480	5	2743621	2745112	F	F	F	F	F	T	F	F	F	F	F	F	F	F	F	F	F	F	F	F	F	F	F	F	F	F	F	F	F	F	F	T	F	F	F	F	F	F	F	F	F	F	F	F	F	F
AT5G08560	5	2774673	2770875	F	F	F	F	F	T	F	F	F	F	F	F	F	F	F	F	F	F	F	F	F	F	F	F	F	F	F	F	F	F	F	F	F	F	F	F	F	F	F	F	F	F	F	F	F	F
AT5G09420	5	2928317	2931950	F	F	F	F	F	F	F	F	F	F	F	F	F	F	F	F	F	F	F	F	F	F	F	F	F	F	F	F	F	F	F	F	F	F	F	F	F	F	F	F	F	F	F	F	F	T
AT5G09430	5	2932163	2933363	F	F	F	F	F	F	F	F	F	F	F	F	F	F	F	F	F	F	F	F	F	F	F	F	F	F	F	F	F	F	F	F	F	F	F	F	F	F	F	F	F	F	F	F	F	T
AT5G09760	5	3032376	3034544	F	F	F	F	F	F	F	F	F	F	F	F	F	F	F	F	F	F	F	F	F	F	F	F	F	F	F	F	F	F	F	F	F	F	F	F	F	F	F	F	F	F	T	F	F	F
AT5G10430	5	3278314	3277533	F	F	F	F	F	F	F	F	F	F	F	F	F	F	F	F	T	F	F	F	F	F	F	F	F	F	F	F	F	F	F	F	F	F	F	F	F	F	F	F	F	F	F	F	F	F
AT5G10470	5	3297391	3289926	F	F	F	F	F	F	F	F	F	F	F	F	F	F	F	F	F	F	F	F	F	F	F	F	F	F	F	F	F	F	F	F	F	F	F	F	F	F	F	F	F	F	F	F	F	T
AT5G10540	5	3328066	3334972	F	F	F	F	F	F	F	F	F	F	F	F	T	F	F	F	F	F	F	F	F	F	F	F	F	F	F	F	F	F	F	F	F	F	F	F	F	F	F	F	F	F	F	F	F	F
AT5G10560	5	3339367	3336256	F	F	F	F	F	F	F	F	F	F	F	F	F	F	F	F	F	F	F	F	F	F	F	F	F	F	F	F	F	F	F	F	T	F	F	F	F	F	T	T	F	F	F	F	F	F
AT5G11240	5	3582541	3586987	F	F	F	F	F	F	F	F	F	F	F	F	F	F	F	F	F	F	F	F	F	F	F	F	F	F	F	F	F	F	F	F	F	F	F	F	F	F	F	F	F	F	F	F	F	T
AT5G11250	5	3591961	3587979	F	F	F	F	F	F	F	F	F	F	F	F	F	F	T	F	F	F	F	F	F	F	F	F	F	F	F	F	F	F	F	F	F	F	F	F	F	F	F	F	F	F	F	F	F	T
AT5G11260	5	3594993	3593381	F	F	F	F	F	F	F	F	F	F	F	F	F	F	T	F	F	F	F	F	F	F	F	F	F	F	F	F	F	F	F	F	F	F	F	F	F	F	F	F	F	F	F	F	F	T
AT5G11470	5	3667042	3663366	F	F	F	F	F	F	F	F	F	F	F	F	F	F	F	F	F	F	F	F	F	F	F	F	F	F	F	T	F	F	F	F	F	F	F	F	F	F	F	F	F	F	F	F	F	F
AT5G11480	5	3671575	3669194	F	F	F	F	F	F	F	F	F	F	F	F	T	F	F	F	F	F	F	F	F	F	F	F	F	F	F	F	F	F	T	F	F	F	F	F	F	F	F	F	F	F	F	F	F	F
AT5G11530	5	3695863	3701549	F	F	F	F	F	F	F	F	F	T	F	F	F	F	F	F	F	F	F	F	F	F	F	F	F	F	F	F	F	F	F	F	F	F	F	F	F	F	F	F	F	F	F	F	F	F
AT5G12860	5	4061953	4059689	F	F	F	F	F	F	F	F	F	F	F	F	F	F	F	F	F	F	F	F	F	F	F	F	F	F	F	F	F	F	F	F	F	F	F	T	F	F	F	F	F	F	F	F	F	F
AT5G12920	5	4082064	4077776	F	F	F	F	F	F	F	F	F	F	F	F	F	F	F	F	F	F	F	F	F	F	F	F	F	F	F	F	F	F	F	F	F	F	F	T	F	F	F	F	F	F	F	F	F	F
AT5G13170	5	4183309	4181045	F	F	F	F	F	F	F	F	F	F	F	F	F	F	F	F	F	F	F	F	F	F	F	F	F	F	F	F	F	F	F	F	F	F	F	F	F	F	F	F	T	F	F	F	F	F
AT5G13180	5	4196575	4197851	F	F	F	F	F	F	F	F	F	F	F	F	F	F	F	F	F	F	F	F	F	F	F	F	F	F	F	F	F	F	F	F	F	F	F	T	F	F	F	F	F	F	F	F	F	F
AT5G13181	5	4198986	4198849	F	F	F	F	F	F	F	F	F	F	F	F	F	F	F	F	F	F	F	F	F	F	F	F	F	F	F	F	F	F	F	F	F	F	F	T	F	F	F	F	F	F	F	F	F	F
AT5G14760	5	4768471	4772156	F	F	F	F	F	F	F	F	F	F	F	F	F	T	F	F	F	F	F	F	F	F	F	F	F	F	F	F	F	F	F	F	F	F	F	F	F	F	F	F	F	F	F	T	F	F
AT5G14770	5	4775700	4772884	F	F	F	F	F	F	F	F	F	F	F	F	F	F	F	F	F	F	F	F	F	F	F	F	F	F	F	F	F	F	F	F	F	F	F	F	F	F	F	F	F	F	F	T	F	F
AT5G14830	5	4794772	4798105	F	F	F	F	F	T	F	F	F	F	F	F	F	F	F	F	F	F	F	F	F	F	F	F	F	F	F	F	F	F	F	F	F	F	F	F	F	F	F	F	F	F	F	F	F	F
AT5G14840	5	4800741	4798332	F	F	F	F	F	T	F	F	F	F	F	F	F	F	F	F	F	F	F	F	F	F	F	F	F	F	F	F	F	F	F	F	F	F	F	F	F	F	F	F	F	F	F	F	F	F
AT5G15330	5	4980491	4982234	F	F	F	F	F	F	F	F	F	F	F	F	F	F	F	F	F	F	F	F	F	F	F	F	F	F	F	F	F	F	F	F	F	F	F	F	F	F	T	F	F	F	F	F	F	F
AT5G15340	5	4984147	4982276	F	F	F	F	F	F	F	F	F	F	F	F	F	F	F	F	F	F	F	F	F	F	F	F	F	F	F	F	F	F	F	F	F	F	F	F	F	F	T	F	F	F	F	F	F	F
AT5G15730	5	5130506	5133190	F	F	F	F	F	F	F	F	F	F	F	F	F	F	F	F	F	F	F	F	F	F	T	F	F	F	F	F	F	F	F	F	F	F	F	F	F	F	F	F	F	F	F	F	F	F
AT5G15790	5	5148747	5151436	F	F	F	F	F	F	F	F	F	F	F	F	F	F	F	F	F	F	F	F	F	F	T	F	F	F	F	F	F	F	F	F	F	F	F	F	F	F	F	F	F	F	F	F	F	F
AT5G16050	5	5245823	5243748	F	F	F	F	F	F	F	F	F	F	F	F	F	F	F	F	F	F	F	T	F	F	F	F	F	F	F	F	F	F	F	F	F	F	F	F	F	F	F	F	F	F	F	F	F	F
AT5G16070	5	5251182	5247357	F	F	F	F	F	F	F	F	F	F	F	F	F	F	F	F	F	F	F	F	F	F	F	F	F	F	F	F	F	F	F	T	F	F	F	F	F	F	F	F	F	F	F	F	F	F
AT5G16080	5	5253621	5252318	F	F	F	F	F	F	F	F	F	F	F	F	F	F	F	F	F	F	F	F	F	F	F	F	F	F	F	F	F	F	F	T	F	F	F	F	F	F	F	F	F	F	F	F	F	F
AT5G16390	5	5363129	5360804	F	F	F	F	F	F	F	F	F	F	F	F	F	F	F	F	F	F	F	F	F	F	F	F	F	F	F	F	F	F	F	T	F	F	F	F	F	F	F	F	F	F	F	F	F	F
AT5G16610	5	5448316	5444925	F	F	F	F	F	F	F	F	F	F	F	F	F	F	F	T	F	F	F	F	F	F	F	F	F	F	F	T	F	F	F	F	F	F	F	F	F	F	F	F	F	F	F	F	F	F
AT5G16620	5	5450699	5454538	F	T	F	F	F	F	F	F	F	F	F	F	F	F	F	T	F	F	F	F	F	F	F	F	F	F	F	T	F	F	F	F	F	F	F	F	F	F	F	F	F	F	F	F	F	F
AT5G16630	5	5454804	5459620	F	T	F	F	F	F	F	F	F	F	F	F	F	F	F	F	F	F	F	F	F	F	F	F	F	F	F	F	F	F	F	F	F	F	F	F	F	F	F	F	F	F	F	F	F	F
AT5G17020	5	5594739	5602958	F	F	F	F	F	F	F	F	F	F	F	F	F	F	F	F	F	F	F	F	F	F	T	F	F	F	F	F	F	F	F	F	F	F	F	F	F	F	F	F	F	F	F	F	F	F
AT5G17160	5	5642515	5639648	F	T	F	F	F	F	F	F	T	F	F	F	F	F	F	F	F	F	F	F	F	F	F	F	F	F	F	F	F	F	F	F	F	F	F	F	F	F	F	F	F	F	F	F	F	F
AT5G17270	5	5679993	5685599	F	F	F	F	F	F	F	F	F	F	F	F	F	T	F	F	F	F	F	F	F	F	F	F	F	F	F	F	F	F	F	T	F	F	F	F	F	F	F	F	F	F	F	T	F	F
AT5G17280	5	5686301	5686897	F	F	F	F	F	F	F	F	F	F	F	F	F	T	F	F	F	F	F	F	F	F	F	F	F	F	F	F	F	F	F	T	F	F	F	F	F	F	F	F	F	F	F	T	F	F
AT5G17290	5	5689902	5686947	F	F	F	F	F	F	F	F	F	F	F	F	F	T	F	F	F	F	F	F	F	F	F	F	F	F	F	F	F	F	F	T	F	F	F	F	F	F	F	F	F	F	F	T	F	F
AT5G17450	5	5755324	5756890	F	F	F	F	F	F	F	F	F	F	F	F	F	F	F	F	F	F	F	F	F	F	F	F	F	F	F	F	F	F	F	F	F	F	F	F	F	F	F	F	F	F	T	F	F	F
AT5G17460	5	5759797	5757100	F	F	F	F	F	F	F	F	F	F	F	F	F	F	F	F	F	F	F	F	F	F	F	F	F	F	F	F	F	F	F	F	F	F	F	F	F	F	F	F	F	F	T	F	F	F
AT5G18250	5	6033704	6035382	F	F	F	F	F	F	F	F	F	F	F	F	F	F	T	F	F	F	F	F	F	F	F	F	F	F	F	F	F	F	F	F	F	F	F	F	F	F	F	F	F	F	F	F	T	F
AT5G18255	5	6035613	6037635	F	F	F	F	F	F	F	F	F	F	F	F	F	F	T	F	F	F	F	F	F	F	F	F	F	F	F	F	F	F	F	F	F	F	F	F	F	F	F	F	F	F	F	F	T	F
AT5G18260	5	6038108	6036204	F	F	F	F	F	F	F	F	F	F	F	F	F	F	T	F	F	F	F	F	F	F	F	F	F	F	F	F	F	F	F	F	F	F	F	F	F	F	F	F	F	F	F	F	T	F
AT5G18400	5	6095055	6092684	F	F	F	F	F	F	F	F	F	F	F	F	F	F	F	F	F	F	F	F	F	F	F	F	F	F	F	F	F	F	F	F	F	F	F	F	F	F	F	F	F	F	T	F	F	F
AT5G18475	5	6131017	6129239	F	F	F	F	F	F	F	F	F	F	F	F	T	F	F	F	F	F	F	F	F	F	F	F	F	F	F	F	T	F	T	F	F	F	F	F	F	F	F	F	F	F	F	F	F	F
AT5G18480	5	6133908	6131205	F	F	F	F	F	F	F	F	F	F	F	F	T	F	F	F	F	F	F	F	F	F	F	F	F	F	F	F	T	F	T	F	F	F	F	F	F	F	F	F	F	F	F	F	F	F
AT5G18490	5	6136767	6134154	F	F	F	F	F	F	F	F	F	F	F	F	T	F	F	F	F	F	F	F	F	F	F	F	F	F	F	F	T	F	T	F	F	F	F	F	F	F	F	F	F	F	F	F	F	F
AT5G18610	5	6192738	6195373	F	F	F	F	F	F	F	F	F	F	F	F	F	F	F	F	F	F	F	T	T	F	F	F	F	F	F	F	F	F	F	F	F	F	F	F	F	F	F	F	F	F	F	F	F	F
AT5G18620	5	6202168	6195919	F	F	F	F	F	F	F	F	F	F	F	F	F	F	F	F	F	F	F	T	F	F	F	F	F	F	F	F	F	F	F	F	F	F	F	F	F	F	F	T	F	F	F	F	F	F
AT5G18630	5	6202611	6205739	F	F	F	F	F	F	F	F	F	F	F	F	F	F	F	F	F	F	F	T	F	F	F	F	F	F	F	F	F	F	F	F	F	F	F	F	F	F	F	F	F	F	F	F	F	F
AT5G18710	5	6241632	6243481	F	F	F	F	F	F	F	F	F	F	F	F	F	F	F	F	F	F	F	F	F	F	F	F	F	F	F	F	F	F	F	F	T	F	F	F	F	F	F	F	F	F	F	F	F	F
AT5G18750	5	6255179	6257934	F	F	F	F	F	F	F	F	F	F	F	F	F	F	F	F	F	F	F	F	F	F	F	F	F	F	F	F	F	F	F	F	T	F	F	F	F	F	F	F	F	F	F	F	F	F
AT5G19310	5	6498781	6503434	F	F	F	F	F	F	F	F	F	F	F	F	T	F	F	F	F	F	F	F	F	F	F	F	F	F	F	F	F	F	F	F	F	F	F	F	F	F	F	F	F	F	F	F	F	F
AT5G20200	5	6816709	6821812	F	F	F	F	F	F	F	F	F	F	F	F	F	F	F	F	F	F	F	F	F	F	F	F	F	F	F	F	F	F	F	F	F	F	F	F	F	F	F	F	F	F	F	F	F	T
AT5G20280	5	6850156	6844716	F	F	F	F	T	F	F	F	F	T	F	F	F	F	F	T	F	F	F	F	F	F	F	F	F	F	F	T	F	F	F	F	F	F	F	F	F	F	F	F	F	F	F	F	F	F
AT5G20380	5	6892434	6887727	F	F	F	F	F	F	F	F	F	F	F	F	F	T	F	F	F	F	F	F	F	F	F	F	F	F	F	F	F	F	F	F	F	F	F	F	F	F	F	F	F	F	F	F	F	F
AT5G20480	5	6922482	6925889	F	F	F	F	F	F	F	F	F	F	F	F	F	F	F	F	F	F	F	F	F	F	F	F	F	F	F	F	F	F	F	F	F	F	F	F	F	F	F	F	T	F	F	F	F	F
AT5G20640	5	6984242	6985367	F	F	F	F	F	F	F	F	F	F	F	F	T	F	F	F	F	F	F	F	F	F	F	F	F	F	F	F	F	F	F	F	F	F	F	F	F	F	F	F	F	F	F	F	F	F
AT5G20650	5	6986039	6985300	F	F	F	F	F	F	F	F	F	F	F	F	T	F	F	F	F	F	F	F	F	F	F	F	F	F	F	F	F	F	F	F	F	F	F	F	F	F	F	F	F	F	F	F	F	F
AT5G20660	5	6986237	6991045	F	F	F	F	F	F	F	F	F	F	F	F	T	F	F	F	F	F	F	F	F	F	F	F	F	F	F	F	F	F	F	F	F	F	F	F	F	F	F	F	F	F	F	F	F	F
AT5G21040	5	7147131	7144924	F	F	F	F	F	F	F	F	F	F	F	F	F	F	F	F	F	F	F	F	F	F	F	F	F	F	F	F	F	F	F	F	F	F	F	F	F	F	F	F	F	T	F	F	F	F
AT5G21090	5	7164605	7167257	F	F	F	F	F	F	F	F	F	F	F	F	F	F	F	F	F	F	F	F	F	F	F	T	F	F	F	F	F	F	F	F	F	F	F	F	F	F	F	F	F	F	F	F	F	F
AT5G21950	5	7255869	7254070	F	F	F	F	F	F	F	F	F	T	F	F	F	F	F	T	F	F	F	F	F	F	F	F	F	F	F	T	F	F	F	F	F	F	F	F	F	F	F	F	F	F	F	F	F	F
AT5G22010	5	7287353	7280392	F	F	F	T	F	F	T	F	F	F	F	T	F	F	F	F	F	F	F	F	F	F	F	F	F	F	F	F	F	F	F	F	F	F	F	F	F	F	F	F	F	F	F	F	F	F
AT5G22035	5	7296347	7293815	F	F	F	F	F	F	F	F	F	F	F	F	F	F	F	F	F	F	F	F	F	F	F	F	F	F	F	T	F	F	F	F	F	F	F	F	F	F	F	F	F	F	F	F	F	F
AT5G22630	5	7524345	7526163	F	F	F	F	F	F	F	F	F	F	F	F	F	F	F	F	F	F	F	F	F	F	F	F	T	F	F	F	F	F	F	F	F	F	F	F	T	F	F	F	F	F	F	F	F	F
AT5G22690	5	7541274	7545185	T	F	F	T	F	F	F	F	F	F	F	F	F	F	F	F	F	F	F	T	T	T	F	F	T	F	T	F	F	F	F	F	F	F	F	F	T	T	F	F	F	F	F	F	F	F
AT5G22700	5	7547598	7545519	F	F	F	T	F	F	F	F	F	F	F	F	F	F	F	F	F	F	F	T	T	T	F	F	T	F	T	F	F	F	F	F	F	F	F	F	T	T	F	F	F	F	F	F	F	F
AT5G22710	5	7549372	7547800	F	F	F	T	F	F	F	F	F	F	F	F	F	F	F	F	F	F	F	T	T	T	F	F	T	F	T	F	F	F	F	F	F	F	F	F	T	T	F	F	F	F	F	F	F	F
AT5G22720	5	7551177	7549568	F	F	F	T	F	F	F	F	F	F	F	F	F	F	F	F	F	F	F	T	T	T	F	F	T	F	T	F	F	F	F	F	F	F	F	F	T	T	F	F	F	F	F	F	F	F
AT5G22730	5	7553455	7551432	T	F	F	T	F	F	F	F	F	F	F	F	F	F	F	F	F	F	F	F	F	F	F	F	T	T	T	F	F	F	F	F	F	T	F	F	T	F	F	F	F	F	F	F	F	F
AT5G22740	5	7560076	7554931	F	F	F	T	F	F	F	F	F	F	F	F	F	F	F	F	F	F	F	F	F	F	F	F	T	T	T	F	F	F	F	F	F	F	F	F	T	T	F	F	F	F	F	F	F	F
AT5G22750	5	7571086	7565040	F	F	F	F	F	F	T	F	F	F	F	F	F	F	F	F	F	T	T	T	T	T	T	F	T	T	T	F	F	F	F	F	F	F	F	F	T	T	F	F	F	F	F	F	F	F
AT5G22760	5	7571638	7577869	F	F	F	T	F	F	T	F	F	F	F	F	F	F	F	F	F	T	T	T	T	T	F	F	T	T	T	F	F	F	F	F	F	F	F	F	T	T	F	F	F	F	F	F	F	F
AT5G22770	5	7588252	7579266	F	F	F	T	F	F	T	F	F	F	F	F	F	F	F	F	F	T	T	T	T	T	F	F	T	T	T	F	F	F	F	F	F	F	F	F	T	T	F	F	F	F	F	F	F	F
AT5G22790	5	7601693	7599149	F	F	F	F	F	F	T	F	F	F	F	F	F	F	F	F	F	F	T	F	F	T	T	F	T	T	T	F	F	F	F	F	F	F	F	F	T	T	F	F	F	F	F	F	F	F
AT5G22792	5	7607670	7606738	F	F	F	F	F	F	F	F	F	F	F	F	F	F	F	F	F	F	F	F	F	F	F	F	T	F	F	F	F	F	F	F	F	F	F	F	F	F	F	F	F	F	F	F	F	F
AT5G22794	5	7608245	7611509	F	F	F	T	F	F	F	F	F	F	F	F	F	F	F	F	F	F	F	F	F	F	F	F	T	F	F	F	F	F	F	F	F	F	F	F	F	F	F	F	F	F	F	F	F	F
AT5G22800	5	7619984	7616076	F	F	F	T	F	F	T	F	F	F	F	T	F	F	F	F	F	F	T	F	F	F	T	F	F	T	T	F	F	F	F	F	F	F	F	F	T	T	F	F	F	F	F	F	F	F
AT5G22810	5	7621571	7623370	F	F	F	F	F	F	F	F	F	F	F	F	F	F	F	F	F	F	T	F	F	F	F	F	F	F	T	F	F	F	F	F	F	F	F	F	F	F	F	F	F	F	F	F	F	F
AT5G22820	5	7626978	7623443	F	F	F	F	F	F	T	F	F	F	F	T	F	F	F	F	F	F	T	F	F	F	T	F	F	F	T	F	F	F	F	F	F	F	F	F	T	T	F	F	F	F	F	F	F	F
AT5G22860	5	7642987	7639321	F	F	F	F	F	F	F	F	F	F	F	F	F	F	F	F	F	F	F	F	F	F	T	F	F	F	F	F	F	F	F	F	F	F	F	F	T	F	F	F	F	F	F	F	F	F
AT5G22870	5	7647682	7647059	F	F	F	F	F	F	T	F	F	F	F	T	F	F	F	F	F	F	F	F	F	T	T	F	F	T	T	F	F	F	F	F	F	F	F	F	T	T	F	F	F	F	F	F	F	F
AT5G22875	5	7650585	7651779	F	F	F	T	F	F	T	F	F	F	F	T	F	F	F	F	F	F	T	T	T	T	T	F	T	T	T	F	F	F	F	F	F	F	F	F	T	T	F	F	F	F	F	F	F	F
AT5G22880	5	7652625	7651960	F	F	F	T	F	F	T	F	F	F	F	T	F	F	F	F	F	F	T	T	T	T	T	F	T	T	T	F	F	F	F	F	F	F	F	F	T	T	F	F	F	F	F	F	F	F
AT5G22890	5	7654727	7653260	F	F	F	T	F	F	T	F	F	F	F	T	F	F	F	F	F	F	T	F	F	T	T	F	F	T	T	F	F	F	F	F	F	F	F	F	T	T	F	F	F	F	F	F	F	F
AT5G22900	5	7657227	7659871	F	F	F	T	F	F	T	F	F	T	F	T	F	F	F	T	F	T	T	T	T	T	T	F	T	T	T	F	F	F	F	F	F	F	F	F	T	T	F	F	F	F	F	F	F	F
AT5G22910	5	7663832	7660930	F	F	F	F	F	F	F	F	F	F	F	F	F	F	F	F	F	F	F	F	F	T	T	F	F	F	T	F	F	F	F	F	F	F	F	F	F	T	F	F	F	F	F	F	F	F
AT5G22940	5	7676941	7679182	F	F	F	F	F	F	T	F	F	F	F	F	F	F	F	F	F	F	T	F	F	T	T	F	T	F	T	F	F	F	F	F	F	F	F	F	T	T	F	F	F	F	F	F	F	F
AT5G22950	5	7681308	7682906	F	F	F	F	F	F	F	F	F	F	F	F	F	F	F	F	F	F	F	F	F	F	T	F	F	F	F	F	F	F	F	F	F	F	F	F	F	F	F	F	F	F	F	F	F	F
AT5G22960	5	7685055	7684017	F	F	F	F	F	F	T	F	F	F	F	F	F	F	F	F	F	F	T	F	F	T	T	F	F	F	T	F	F	F	F	F	F	F	F	F	F	F	F	F	F	F	F	F	F	F
AT5G22970	5	7686782	7686256	F	F	F	F	F	F	T	F	F	F	F	F	F	F	F	F	F	T	T	F	F	T	T	F	F	T	T	F	F	F	F	F	F	F	F	F	T	T	F	F	F	F	F	F	F	F
AT5G22980	5	7688087	7690651	F	F	F	T	F	F	T	F	F	F	F	T	F	F	F	F	F	T	T	T	T	T	T	F	T	T	T	F	F	F	F	F	F	F	F	F	T	T	F	F	F	F	F	F	F	F
AT5G22990	5	7692471	7691497	F	F	F	T	F	F	T	F	F	F	F	F	F	F	F	F	F	T	T	T	T	T	F	F	T	T	T	F	F	F	F	F	F	F	F	F	T	T	F	T	F	F	F	F	F	F
AT5G23000	5	7696138	7697930	F	F	F	T	F	F	T	F	F	T	F	F	F	F	F	F	F	T	T	T	F	T	F	F	T	T	T	F	F	F	F	F	F	F	F	F	T	T	F	F	F	F	F	F	F	F
AT5G23010	5	7703095	7706899	T	F	F	T	F	F	T	F	F	T	F	T	F	F	F	T	F	T	T	T	T	T	T	F	T	T	T	T	F	F	F	F	F	F	F	F	T	T	F	T	F	F	F	F	F	F
AT5G23020	5	7718124	7721842	F	F	F	T	F	F	F	F	F	F	F	F	F	F	F	F	F	F	F	F	F	F	F	F	F	F	F	F	F	F	F	F	F	F	F	F	T	F	F	F	F	F	F	F	F	F
AT5G23040	5	7731039	7729320	F	F	F	T	F	F	F	F	F	F	F	F	F	F	F	F	F	F	F	F	F	F	F	F	T	T	F	F	F	F	F	F	F	F	F	F	T	F	F	F	F	F	F	F	F	F
AT5G23050	5	7735442	7731272	F	F	F	T	F	F	F	F	F	F	F	F	F	F	F	F	F	F	T	F	F	T	F	F	F	T	T	F	F	F	F	F	F	F	F	F	T	T	F	F	F	F	F	F	F	F
AT5G23060	5	7738538	7736593	T	F	F	T	F	F	T	F	F	F	F	F	F	F	F	F	F	F	T	T	T	T	T	F	T	T	T	F	F	F	F	F	F	F	F	F	T	T	F	F	F	F	F	F	F	F
AT5G23065	5	7740700	7740613	T	F	F	T	F	F	F	F	F	F	F	F	F	F	F	F	F	F	F	T	T	T	F	F	T	T	F	F	F	F	F	F	F	F	F	F	T	T	F	F	F	F	F	F	F	F
AT5G23070	5	7741901	7742981	F	F	F	T	F	F	T	F	F	F	F	T	F	F	F	F	F	F	T	T	F	T	T	F	T	T	T	F	F	F	F	F	F	F	F	F	T	T	F	F	F	F	F	F	F	F
AT5G23080	5	7748936	7742943	F	F	F	F	F	F	F	F	F	F	F	T	F	F	F	F	F	F	F	T	F	F	F	F	F	T	T	F	F	F	F	F	F	F	F	F	T	F	F	F	F	F	F	F	F	F
AT5G23100	5	7753437	7754762	F	F	F	T	F	F	T	F	F	F	F	T	F	F	F	F	F	T	T	F	F	T	T	F	F	T	T	F	F	F	F	F	F	F	F	F	T	T	F	F	F	F	F	F	F	F
AT5G23110	5	7758310	7775674	F	F	F	T	F	F	T	F	F	F	F	T	F	F	F	F	F	F	T	F	F	F	T	F	F	T	T	F	F	F	F	F	F	F	F	F	T	F	F	F	F	F	F	F	F	F
AT5G23120	5	7778124	7780631	F	F	F	T	F	F	T	F	F	F	F	T	F	F	F	F	F	F	T	F	F	T	T	F	T	T	T	F	F	F	F	F	F	F	F	F	T	T	F	F	F	F	F	F	F	F
AT5G23130	5	7781199	7783604	F	F	F	T	F	F	T	F	F	F	F	T	F	F	F	F	F	F	T	F	F	T	T	F	T	T	T	F	F	F	F	F	F	F	F	F	T	T	F	F	F	F	F	F	F	F
AT5G23150	5	7785838	7792492	F	F	F	F	F	F	F	F	F	F	F	F	F	F	F	F	F	T	F	F	F	F	F	F	F	T	F	F	F	F	F	F	F	F	F	F	F	F	F	F	F	F	F	F	F	F
AT5G23200	5	7807186	7809167	F	F	F	F	F	F	F	F	F	F	F	T	F	F	F	F	F	F	F	F	F	F	F	F	F	F	F	F	F	F	F	F	F	F	F	F	F	F	F	F	F	F	F	F	F	F
AT5G23210	5	7810686	7815042	F	F	F	F	F	F	F	F	F	F	F	F	F	F	F	F	F	F	F	F	F	F	F	F	T	F	F	F	F	F	F	F	F	F	F	F	F	F	F	F	F	F	F	F	F	F
AT5G23250	5	7830363	7832846	F	F	F	T	F	F	T	F	F	F	F	T	F	F	F	F	F	F	T	F	F	F	F	F	F	F	T	F	F	F	F	F	F	F	F	F	T	F	F	T	F	F	F	F	F	F
AT5G23280	5	7842974	7844278	F	F	F	T	F	F	F	F	F	F	F	F	F	F	F	F	F	F	T	F	F	F	F	F	F	F	F	F	F	F	F	F	F	F	F	F	F	F	F	F	F	F	F	F	F	F
AT5G23400	5	7880338	7882637	T	F	F	F	F	F	F	F	F	F	T	F	F	F	F	F	F	F	F	F	F	F	F	F	T	F	F	F	F	F	F	F	F	T	F	F	F	F	F	F	F	F	F	F	F	F
AT5G23405	5	7884363	7882851	F	F	F	F	F	F	F	F	F	F	T	F	F	F	F	F	F	F	F	F	F	F	F	F	F	F	F	F	F	F	F	F	F	F	F	F	F	F	F	F	F	F	F	F	F	F
AT5G23430	5	7900390	7893674	F	F	F	F	F	F	F	F	F	F	F	T	F	F	F	F	F	F	F	F	F	F	F	F	F	F	F	F	F	F	F	F	F	F	F	F	F	F	F	T	F	F	F	F	F	F
AT5G23450	5	7909588	7904711	F	F	F	F	F	F	F	F	F	F	F	F	F	F	F	F	F	F	F	F	F	F	F	F	F	F	F	F	F	F	F	F	F	F	F	F	F	T	F	F	F	F	F	F	F	F
AT5G23490	5	7919441	7926631	T	F	F	F	F	F	F	F	F	F	F	F	F	F	F	F	F	F	F	T	F	F	F	F	T	T	F	F	F	F	F	F	F	T	F	F	T	T	F	F	F	F	F	F	F	F
AT5G23510	5	7927225	7929341	T	F	F	F	F	F	F	F	F	F	F	F	F	F	F	F	F	F	F	F	F	F	F	F	F	T	F	F	F	F	F	F	F	F	F	F	F	T	F	F	F	F	F	F	F	F
AT5G23520	5	7931796	7929354	T	F	F	F	F	F	F	F	F	F	F	F	F	F	F	F	F	F	F	F	F	F	F	F	F	F	F	F	F	F	F	F	F	F	F	F	F	F	F	F	F	F	F	F	F	F
AT5G23535	5	7935404	7937375	F	F	F	T	F	F	F	F	F	F	F	T	F	F	F	F	F	F	F	F	F	F	F	F	T	T	T	F	F	F	F	F	F	F	F	F	T	F	F	F	F	F	F	F	F	F
AT5G23540	5	7937672	7939578	F	F	F	F	F	F	F	F	F	F	F	F	F	F	F	F	F	F	F	F	F	F	F	F	T	F	F	F	F	F	F	F	F	F	F	F	F	F	F	F	F	F	F	F	F	F
AT5G23580	5	7952535	7950205	F	F	F	F	F	F	F	F	F	F	F	T	F	F	F	F	F	F	F	F	F	F	F	F	F	F	F	F	F	F	F	F	F	F	F	F	F	F	F	F	F	F	F	F	F	F
AT5G23590	5	7955643	7953532	F	F	F	F	F	F	F	F	F	F	F	T	F	F	F	F	F	F	F	F	F	F	F	F	F	F	F	F	F	F	F	F	F	F	F	F	F	F	F	F	F	F	F	F	F	F
AT5G23630	5	7967949	7960481	F	F	F	T	F	F	T	F	F	F	F	T	F	F	F	F	F	F	T	F	F	F	F	F	F	F	T	F	F	F	F	F	F	F	F	F	T	F	F	T	F	F	F	F	F	F
AT5G23650	5	7969815	7971022	F	F	F	T	F	F	T	F	F	F	F	T	F	F	F	F	F	F	T	F	F	F	F	F	F	F	T	F	F	F	F	F	F	F	F	F	T	F	F	T	F	F	F	F	F	F
AT5G23810	5	8028381	8030819	F	F	F	F	F	F	F	F	F	F	F	F	F	F	F	F	F	F	F	F	F	F	F	F	T	F	F	F	F	F	F	F	F	F	F	F	F	F	F	F	F	F	F	F	F	F
AT5G24230	5	8228895	8230967	F	F	F	F	F	F	F	F	F	F	F	F	F	F	F	F	F	F	F	F	F	F	T	F	F	F	T	F	F	F	F	F	F	F	F	F	F	F	F	F	F	F	F	F	F	F
AT5G24240	5	8234153	8230945	F	F	F	T	F	F	F	F	F	F	F	T	F	F	F	F	F	F	F	F	F	F	F	F	F	F	F	F	F	F	F	F	F	F	F	F	F	F	F	F	F	F	F	F	F	F
AT5G24280	5	8261431	8251381	F	F	F	T	F	F	F	F	F	F	F	F	F	F	F	F	F	T	F	F	F	F	F	F	F	F	F	F	F	F	F	F	F	F	F	F	T	F	F	F	F	F	F	F	F	F
AT5G24290	5	8265744	8263135	F	F	F	F	F	F	F	F	F	F	F	F	F	F	F	F	F	T	F	F	F	F	F	F	F	T	F	F	F	F	F	F	F	F	F	F	T	F	F	F	F	F	F	F	F	F
AT5G24350	5	8301108	8310898	F	F	F	F	F	F	F	F	F	F	F	T	F	F	F	F	F	F	F	F	F	F	F	F	F	F	F	F	F	F	F	F	F	F	F	F	F	F	F	F	F	F	F	F	F	F
AT5G24490	5	8365604	8367463	F	F	F	F	F	F	F	F	F	F	F	F	F	F	F	F	F	F	F	F	F	F	F	F	F	F	F	F	F	F	F	F	F	F	F	F	F	F	F	F	T	F	F	F	F	F
AT5G24500	5	8368739	8367305	F	F	F	F	F	F	F	F	F	F	F	F	F	F	F	F	F	F	F	F	F	F	F	F	F	F	F	F	F	F	F	F	F	F	F	F	F	F	F	F	T	F	F	F	F	F
AT5G24593	5	8419770	8420021	F	F	F	F	F	F	F	F	F	F	F	F	F	F	F	F	F	F	F	T	F	F	F	F	F	F	F	F	F	F	F	F	F	F	F	F	F	F	F	F	F	F	F	F	F	F
AT5G24610	5	8428081	8429256	F	F	F	F	F	F	F	F	F	F	F	F	F	F	F	F	F	F	F	F	F	F	F	F	F	F	F	F	F	F	F	F	F	F	F	F	F	F	F	T	F	F	F	F	F	F
AT5G24620	5	8430771	8432417	F	F	F	F	F	F	F	F	F	F	F	F	F	F	F	F	F	F	F	F	F	F	F	F	F	F	F	F	F	F	F	F	F	F	F	F	F	F	F	T	F	F	F	F	F	F
AT5G24650	5	8437088	8439107	F	F	F	F	F	F	F	F	F	F	F	F	F	F	F	F	F	F	F	F	F	F	F	F	F	F	F	F	F	F	F	F	F	F	F	F	F	F	T	F	F	F	F	F	F	F
AT5G24655	5	8441221	8440697	F	F	F	F	F	F	F	F	F	F	F	F	F	F	F	F	F	F	F	F	F	F	F	F	F	F	F	F	F	F	F	F	F	F	F	F	F	F	T	F	F	F	F	F	F	F
AT5G24690	5	8458754	8455460	F	F	F	F	F	T	F	F	F	F	F	F	F	F	F	F	F	F	F	F	F	F	F	F	F	F	F	F	F	F	F	T	F	F	F	F	F	F	F	F	F	F	F	F	F	F
AT5G24710	5	8468176	8458850	F	F	F	F	F	T	F	F	F	F	F	F	F	F	F	F	F	F	F	F	F	F	F	F	F	F	F	F	F	F	F	T	F	F	F	F	F	F	F	F	F	F	F	F	F	F
AT5G24735	5	8469265	8468334	F	F	F	F	F	T	F	F	F	F	F	F	F	F	F	F	F	F	F	F	F	F	F	F	F	F	F	F	F	F	F	T	F	F	F	F	F	F	F	F	F	F	F	F	F	F
AT5G24740	5	8489706	8469954	F	F	F	F	F	T	F	F	F	F	F	F	F	F	F	F	F	F	F	F	F	F	F	F	F	F	F	F	F	F	F	T	F	F	F	F	F	F	F	F	F	F	F	F	F	F
AT5G24750	5	8494590	8490575	F	F	F	F	F	T	F	F	F	F	F	F	F	F	T	F	F	F	F	F	F	F	F	F	F	F	F	F	F	F	F	T	F	F	F	F	F	F	F	F	F	F	F	F	T	F
AT5G24760	5	8497422	8494794	F	F	F	F	F	F	F	F	F	F	F	F	F	F	T	F	F	F	F	F	F	F	F	F	F	F	F	F	F	F	F	F	F	F	F	F	F	F	F	F	F	F	F	F	T	F
AT5G25040	5	8622000	8624261	F	T	F	F	F	F	F	F	T	F	F	F	F	F	F	F	F	F	F	F	F	F	F	F	F	F	F	F	F	F	F	F	F	F	F	F	F	F	T	F	F	F	F	F	F	F
AT5G25045	5	8629140	8624717	F	F	F	F	F	F	F	F	T	F	F	F	F	F	F	F	F	F	F	F	F	F	F	F	F	F	F	F	F	F	F	F	F	F	F	F	F	F	T	F	F	F	F	F	F	F
AT5G25450	5	8857000	8858479	F	F	F	F	F	F	F	F	F	T	F	F	F	F	F	F	F	F	F	F	F	F	F	F	F	F	F	T	F	F	F	F	F	F	F	F	F	F	F	F	F	F	F	F	F	F
AT5G25630	5	8947374	8949602	F	F	F	F	F	F	F	F	F	F	F	F	F	F	F	F	F	F	F	F	F	F	F	F	F	F	F	F	F	F	F	F	F	F	F	T	F	F	F	F	F	F	F	F	F	F
AT5G25640	5	8950334	8949852	F	F	F	F	F	F	F	F	F	F	F	F	F	F	F	F	F	F	F	F	F	F	F	F	F	F	F	F	F	F	F	F	F	F	F	T	F	F	F	F	F	F	F	F	F	F
AT5G26286	5	9220060	9221661	F	F	F	F	F	F	F	F	F	F	F	F	F	F	F	F	F	F	F	F	F	F	F	F	F	F	F	F	F	F	F	F	F	F	F	F	F	T	F	F	F	F	F	F	F	F
AT5G26667	5	9275950	9278599	F	F	F	F	F	F	F	F	F	T	F	F	F	F	F	F	F	F	F	F	F	F	F	F	F	F	F	F	F	F	F	F	F	F	F	F	F	F	F	F	F	F	F	F	F	F
AT5G27130	5	9546550	9547556	F	F	F	F	F	F	F	F	F	F	F	F	F	F	F	F	F	F	F	F	F	F	F	F	F	F	F	F	F	T	F	F	F	F	F	F	F	F	F	F	F	F	F	F	F	F
AT5G27430	5	9687381	9689423	F	F	F	F	F	F	F	F	F	F	F	F	F	F	F	F	T	F	F	F	F	F	F	F	F	F	F	F	T	F	F	F	F	F	F	F	F	F	F	F	F	F	F	F	F	F
AT5G27440	5	9690321	9689501	F	F	F	F	F	F	F	F	F	F	F	F	F	F	F	F	T	F	F	F	F	F	F	F	F	F	F	F	T	F	F	F	F	F	F	F	F	F	F	F	F	F	F	F	F	F
AT5G27710	5	9812992	9815424	F	F	F	F	F	F	F	F	F	F	F	F	F	F	F	F	F	F	F	F	F	F	F	F	F	F	F	F	F	F	F	F	F	F	F	F	F	F	F	F	F	F	F	F	T	F
AT5G27715	5	9815477	9815406	F	F	F	F	F	F	F	F	F	F	F	F	F	F	F	F	F	F	F	F	F	F	F	F	F	F	F	F	F	F	F	F	F	F	F	F	F	F	F	F	F	F	F	F	T	F
AT5G27840	5	9865042	9862927	F	F	F	F	F	F	F	F	F	F	F	F	F	F	T	F	F	F	F	F	F	F	F	F	F	F	F	F	F	F	F	F	F	F	F	F	F	F	F	F	F	F	F	F	T	F
AT5G27870	5	9881810	9878995	F	F	F	F	F	F	F	F	F	F	F	F	F	F	T	F	F	F	F	F	F	F	F	F	F	F	F	F	F	F	F	F	F	F	F	F	F	F	F	F	F	F	F	F	T	F
AT5G27970	5	10004724	10015672	F	F	F	F	F	F	F	F	F	F	F	F	F	F	F	F	F	F	F	F	F	F	F	F	F	F	F	F	F	T	F	F	F	F	F	F	F	F	F	F	F	F	F	F	F	F
AT5G28090	5	10101046	10102278	F	F	F	F	F	F	F	F	F	F	F	F	F	F	F	F	F	F	F	F	F	F	F	F	F	F	F	F	F	F	F	F	F	F	F	T	F	F	F	F	F	F	F	F	F	F
AT5G28200	5	10182919	10180096	F	F	F	F	F	F	F	F	F	F	F	F	F	F	F	F	F	F	F	F	F	F	F	F	F	F	F	F	F	T	F	F	F	F	F	F	F	F	F	F	F	F	F	F	F	F
AT5G28250	5	10219027	10224684	F	F	F	F	F	F	F	F	F	F	F	F	F	F	F	F	F	F	F	F	F	F	F	F	F	F	F	F	F	F	F	F	F	F	F	F	F	F	T	F	F	F	F	F	F	F
AT5G28464	5	10398195	10400053	F	F	F	F	F	F	F	F	F	F	F	F	F	F	F	F	F	F	F	F	F	F	F	F	F	F	F	F	F	F	F	F	F	F	F	F	F	F	F	F	F	T	F	F	F	F
AT5G28646	5	10675196	10677201	F	F	F	F	F	F	F	F	F	F	F	F	F	F	F	F	F	F	F	F	F	F	F	F	F	F	F	F	F	T	F	F	F	F	F	F	F	F	F	F	F	F	F	F	F	F
AT5G29708	5	11651686	11648741	F	F	F	F	F	F	F	F	F	F	F	F	F	T	F	F	F	F	F	F	F	F	F	F	F	F	F	F	F	F	F	F	F	F	F	F	F	F	F	F	F	F	F	T	F	F
AT5G32613	5	12280485	12282271	F	F	F	F	F	F	F	F	F	F	F	F	F	F	F	F	F	F	F	F	F	F	F	F	F	F	F	F	F	F	F	F	F	F	F	F	F	F	F	F	F	F	F	T	F	F
AT5G35375	5	13609485	13610379	F	F	T	F	F	F	T	F	F	F	F	F	F	F	F	F	F	F	F	F	F	T	F	F	F	F	F	F	F	F	F	F	F	F	F	F	F	F	F	F	F	F	F	F	F	F
AT5G35380	5	13613523	13610659	F	F	T	F	F	F	T	F	F	F	F	F	F	F	F	F	F	F	F	F	F	T	F	F	F	F	F	F	F	F	F	F	F	F	F	F	F	F	F	F	F	F	F	F	F	F
AT5G36870	5	14535546	14551160	F	F	F	F	F	F	F	F	F	F	F	F	F	F	F	F	F	F	F	F	F	F	F	F	F	T	F	F	F	F	F	F	F	F	F	F	T	T	F	F	F	F	F	F	F	F
AT5G36905	5	14575028	14577414	F	F	F	F	F	F	F	F	F	F	F	F	F	F	F	F	F	F	F	F	F	F	F	F	F	F	F	F	F	F	F	F	F	F	F	F	F	F	F	F	F	T	F	F	F	F
AT5G36940	5	14607396	14611614	F	F	F	F	F	F	F	F	F	F	F	F	F	F	F	F	F	F	F	F	F	F	F	F	F	F	F	F	F	F	F	F	F	F	F	F	F	F	F	F	F	F	T	F	F	F
AT5G37840	5	15080632	15079238	F	F	F	F	F	F	F	F	F	F	F	F	F	F	F	F	F	F	F	F	F	F	F	F	F	F	F	F	F	F	F	F	F	F	F	F	F	F	F	F	T	F	F	F	F	F
AT5G37930	5	15120899	15119430	F	F	F	F	F	F	F	F	F	F	F	F	F	T	F	F	F	F	F	F	F	F	F	F	F	F	F	F	F	F	F	F	F	F	F	F	F	F	F	F	F	F	F	T	F	F
AT5G37990	5	15152730	15150967	F	F	F	F	F	F	F	T	F	F	F	F	F	F	F	F	F	F	F	F	F	F	F	F	F	F	F	F	F	F	F	F	F	F	F	F	F	F	F	F	F	F	F	F	F	F
AT5G38420	5	15399265	15398175	F	F	F	F	F	F	F	T	F	F	T	F	F	F	F	F	F	F	F	F	F	F	F	F	F	T	F	F	F	F	F	F	F	F	F	F	F	F	F	F	F	F	F	F	F	F
AT5G39230	5	15726702	15727153	F	F	F	F	F	F	F	F	F	F	F	F	F	F	F	F	F	F	F	F	F	F	F	F	T	F	F	F	F	F	F	F	F	F	F	F	F	F	F	F	F	F	F	F	F	F
AT5G39440	5	15799135	15801927	F	F	F	F	F	F	F	F	F	F	F	F	F	F	F	F	F	F	F	F	F	F	F	F	F	F	F	F	F	F	F	F	F	F	F	F	F	F	F	F	F	F	F	F	F	T
AT5G39660	5	15895927	15898272	F	F	F	T	F	F	F	F	F	F	F	F	F	F	F	F	F	F	F	F	F	F	F	F	F	F	F	F	F	F	F	F	F	F	F	F	F	F	F	F	F	F	F	F	F	F
AT5G39955	5	16010156	16009662	F	F	F	F	F	F	F	F	F	F	F	F	F	F	F	F	F	F	F	F	F	F	F	F	F	F	F	F	F	F	F	F	T	F	F	F	F	F	F	F	F	F	F	F	F	F
AT5G40200	5	16087558	16090542	F	F	F	F	F	F	F	F	F	F	F	F	F	T	F	F	F	F	F	F	F	F	F	F	F	F	F	F	F	F	F	F	F	F	F	F	F	F	F	F	F	F	F	F	F	F
AT5G40348	5	16153822	16158589	F	F	F	F	F	F	F	F	F	F	F	F	T	T	F	F	T	F	F	F	F	F	F	F	F	F	F	F	F	F	F	F	F	F	F	F	F	F	F	F	F	F	F	F	F	F
AT5G40350	5	16158362	16155772	F	F	F	F	F	F	F	F	F	F	F	F	F	T	F	F	F	F	F	F	F	F	F	F	F	F	F	F	F	F	F	F	F	F	F	F	F	F	F	F	F	F	F	F	F	F
AT5G40360	5	16162369	16163849	F	F	F	F	F	F	F	F	F	F	F	F	F	T	F	F	F	F	F	F	F	F	F	F	F	F	F	F	F	F	F	F	F	F	F	F	F	F	F	F	F	F	F	F	F	F
AT5G40480	5	16230463	16241210	F	F	T	F	F	F	F	F	F	F	F	F	F	F	F	F	F	F	F	F	F	F	F	F	F	F	F	F	F	F	F	F	F	F	F	F	F	F	F	F	F	F	F	F	F	F
AT5G40510	5	16246416	16248326	F	F	T	F	F	F	F	F	F	F	F	F	F	F	F	F	F	F	F	F	F	F	F	F	F	F	F	F	F	F	F	F	F	F	F	F	F	F	F	F	F	F	F	F	F	F
AT5G40520	5	16251544	16248482	F	F	T	F	F	F	F	F	F	F	F	F	F	F	F	F	F	F	F	F	F	F	F	F	F	F	F	F	F	F	F	F	F	F	F	F	F	F	F	F	F	F	F	F	F	F
AT5G40570	5	16264014	16265618	F	F	F	F	F	F	F	F	F	F	F	F	F	F	F	F	F	F	F	F	F	F	F	F	T	F	F	F	F	F	F	F	F	F	F	F	F	F	F	F	F	F	F	F	F	F
AT5G40600	5	16273993	16272272	F	F	T	F	F	F	F	F	F	F	F	F	F	F	F	F	F	F	F	F	F	F	F	F	F	F	F	F	F	F	F	F	F	F	F	F	F	F	F	F	F	F	F	F	F	F
AT5G41660	5	16674244	16674876	F	F	F	F	F	F	F	F	F	F	F	F	F	F	F	F	F	F	F	F	F	F	F	F	F	F	F	F	F	F	F	F	F	F	F	F	F	F	F	F	F	T	F	F	F	F
AT5G42405	5	16980079	16980204	F	F	F	T	F	F	F	F	F	F	F	F	F	F	F	F	F	F	F	F	F	F	F	F	F	F	F	F	F	F	F	F	F	F	F	F	F	F	F	F	F	F	F	F	F	F
AT5G42670	5	17125490	17127989	F	F	F	F	F	F	F	F	F	F	F	F	F	F	F	F	F	F	F	F	F	F	T	F	F	F	F	F	F	F	F	F	F	F	F	F	F	F	F	F	F	F	F	F	F	F
AT5G42680	5	17131824	17132645	F	F	F	F	F	F	F	F	F	F	F	F	F	F	F	F	F	F	F	F	F	F	T	F	F	F	F	F	F	F	F	F	F	F	F	F	F	F	F	F	F	F	F	F	F	F
AT5G42820	5	17188932	17186511	F	F	F	F	F	F	F	F	F	F	F	F	F	F	F	F	F	F	F	F	F	F	F	F	F	F	F	F	F	F	F	F	F	F	F	F	F	F	F	F	F	F	F	F	T	F
AT5G43175	5	17351349	17352462	F	F	F	F	F	F	F	F	F	T	F	F	F	T	F	F	F	F	F	F	F	F	F	F	F	F	F	T	F	F	F	F	F	F	F	F	F	F	F	F	F	F	F	T	F	F
AT5G43720	5	17576581	17574393	F	F	F	F	F	F	F	F	F	F	F	F	F	F	F	F	F	F	F	F	F	F	F	F	F	F	F	F	F	F	F	F	F	F	T	F	F	F	F	F	F	F	F	F	F	F
AT5G43830	5	17641556	17639563	F	F	T	F	F	F	F	F	F	F	F	F	F	F	F	F	F	F	F	F	F	F	F	F	F	F	F	F	F	F	F	F	F	F	F	F	F	F	F	F	F	F	F	F	F	F
AT5G44790	5	18097215	18092837	F	F	F	F	F	F	F	F	F	F	F	F	F	F	F	F	F	F	F	F	F	F	F	F	F	F	F	F	F	F	F	F	F	F	F	F	F	F	T	F	F	F	F	F	F	F
AT5G45190	5	18299102	18294847	F	F	F	F	F	F	F	F	F	F	F	F	F	F	F	F	F	F	F	F	F	F	F	F	F	F	F	F	F	F	F	F	F	F	F	F	F	F	F	F	T	F	F	F	F	F
AT5G45720	5	18564356	18560420	F	F	F	F	F	F	F	F	F	F	F	F	F	F	F	F	F	F	F	F	F	F	F	F	F	F	F	F	F	T	F	F	F	F	F	F	F	F	F	F	F	F	F	F	F	F
AT5G46390	5	18833812	18836575	F	F	F	F	T	F	F	F	F	F	F	F	F	F	F	F	F	F	F	F	F	F	F	F	F	F	F	F	F	F	F	F	F	F	F	F	F	F	F	F	F	F	F	F	F	F
AT5G46877	5	19043122	19043496	F	F	F	F	F	F	F	F	F	F	F	F	F	F	F	F	F	F	F	F	F	F	F	F	F	F	F	F	F	F	F	F	F	F	F	T	F	F	F	F	F	F	F	F	F	F
AT5G47100	5	19149510	19146867	F	F	F	F	F	F	F	F	F	F	F	F	F	F	F	F	F	F	F	F	F	F	F	F	F	F	F	F	F	F	F	F	F	F	F	T	F	F	F	F	F	F	F	F	F	F
AT5G47130	5	19158243	19159238	F	F	F	F	F	F	F	F	F	F	F	F	F	F	F	F	F	F	F	F	F	F	F	F	F	F	F	F	F	F	F	F	F	F	F	T	F	F	F	F	F	F	F	F	F	F
AT5G48335	5	19605219	19606832	F	F	F	F	F	F	F	F	F	F	F	F	F	F	F	F	F	F	F	F	F	F	F	F	F	F	F	F	F	F	F	F	F	F	F	F	F	F	F	F	F	F	F	F	T	F
AT5G48340	5	19607699	19610226	F	F	F	F	F	F	F	F	F	F	F	F	F	F	T	F	F	F	F	F	F	F	F	F	T	F	F	F	F	F	F	F	F	F	F	F	F	F	F	F	F	F	F	F	T	F
AT5G48350	5	19610443	19611667	F	F	F	F	F	F	F	F	F	F	F	F	F	F	T	F	F	F	F	F	F	F	F	F	T	F	F	F	F	F	F	F	F	F	F	F	F	F	F	F	F	F	F	F	T	F
AT5G48360	5	19612883	19615718	F	F	F	F	F	F	F	F	F	F	F	F	F	F	F	F	F	F	F	F	F	F	F	F	T	F	F	F	F	T	F	F	F	F	F	F	F	F	F	F	F	F	F	F	F	F
AT5G48370	5	19617870	19615749	F	F	F	F	F	F	F	F	F	F	F	F	F	F	F	F	F	F	F	F	F	F	F	F	F	F	F	F	F	F	F	F	F	F	F	F	F	F	F	F	F	F	F	F	T	F
AT5G48880	5	19835123	19831621	F	F	F	F	F	F	F	F	F	F	T	F	F	F	F	F	F	F	F	F	F	F	F	F	F	F	F	F	F	F	F	F	F	F	F	F	F	F	F	F	F	F	F	F	F	F
AT5G48890	5	19837579	19838100	F	F	F	F	F	F	F	F	F	F	T	F	F	F	F	F	F	F	F	F	F	F	F	F	F	F	F	F	F	F	F	F	F	F	F	F	F	F	F	F	F	F	F	F	F	F
AT5G49020	5	19888477	19892146	F	F	F	F	F	F	F	F	F	F	F	F	F	T	F	F	F	F	F	F	F	F	F	F	F	F	F	F	F	F	F	F	F	F	F	F	F	F	F	F	F	F	F	T	F	F
AT5G49215	5	19970713	19973342	F	F	F	F	F	F	F	F	F	F	F	F	F	F	F	F	F	F	F	F	F	F	F	F	F	F	F	F	F	F	F	F	F	F	F	T	F	F	F	F	F	F	F	F	F	F
AT5G49310	5	20011742	20009242	F	F	F	F	F	F	F	F	F	F	F	F	F	F	F	T	F	F	F	F	F	F	F	F	F	F	F	F	F	F	F	F	F	F	F	T	F	F	F	F	F	F	F	F	F	F
AT5G49320	5	20013540	20012251	F	F	F	F	F	F	F	F	F	F	F	F	F	F	F	T	F	F	F	F	F	F	F	F	F	F	F	F	F	F	F	F	F	F	F	F	F	F	F	F	F	F	F	F	F	F
AT5G49340	5	20026264	20024574	F	F	F	F	F	F	F	F	F	F	F	F	F	F	F	F	T	F	F	F	F	F	F	F	F	F	F	F	F	F	F	F	F	F	F	F	F	F	F	F	F	F	F	F	F	F
AT5G51070	5	20781541	20785907	F	F	F	F	F	F	F	F	F	F	F	F	F	F	F	F	F	F	F	F	F	F	F	T	F	F	F	F	F	F	F	F	F	F	F	F	F	F	F	F	F	F	F	F	F	F
AT5G53350	5	21661124	21664933	F	F	F	F	F	F	F	F	F	F	F	T	F	F	F	F	F	F	F	F	F	F	F	F	F	F	F	F	F	F	F	F	F	F	F	F	F	F	F	F	F	F	F	F	F	F
AT5G53380	5	21671827	21673765	F	F	F	F	F	F	F	F	F	F	F	F	F	F	F	F	F	F	F	F	F	F	F	F	F	F	F	F	F	F	F	F	F	F	F	F	F	F	F	F	F	F	T	F	F	F
AT5G53400	5	21678671	21680798	F	F	F	F	F	F	F	F	F	F	F	T	F	F	F	F	F	F	T	F	F	F	F	F	F	F	T	F	F	F	F	F	F	F	F	F	T	F	F	T	F	F	F	F	F	F
AT5G54140	5	21983059	21985287	F	F	F	F	F	F	F	F	F	F	F	F	F	F	F	F	F	F	F	F	F	F	F	T	F	F	F	F	F	F	F	F	F	F	F	F	F	F	F	F	F	F	F	F	F	F
AT5G56920	5	23042122	23043141	F	F	F	F	F	F	F	F	F	F	F	F	F	F	F	F	F	F	F	F	F	F	F	F	F	F	F	F	F	F	F	F	F	F	F	F	F	F	F	F	F	F	F	F	F	T
AT5G59480	5	23998816	23996616	F	F	F	F	F	F	F	F	F	F	F	F	F	T	F	F	F	F	F	F	F	F	F	F	F	F	F	F	F	F	F	F	F	F	F	F	F	F	F	F	F	F	F	F	F	F
AT5G60200	5	24258201	24259749	F	F	F	F	F	F	F	F	F	F	F	F	F	F	F	F	F	F	F	F	F	F	F	F	F	F	F	F	F	F	F	F	F	F	F	F	F	F	F	F	F	T	F	F	F	F
AT5G60210	5	24262858	24260309	F	F	F	F	F	F	F	F	F	F	F	F	F	F	F	F	F	F	F	F	F	F	F	F	F	F	F	F	F	F	F	F	F	F	F	F	F	F	F	F	F	T	F	F	F	F
AT5G60230	5	24268839	24267317	F	F	F	F	F	F	F	F	F	F	F	F	F	F	F	F	F	F	F	F	F	F	F	F	F	F	F	F	F	F	F	F	F	F	F	F	F	F	F	F	F	T	F	F	F	F
AT5G60240	5	24268608	24268854	F	F	F	F	F	F	F	F	F	F	F	F	F	F	F	F	F	F	F	F	F	F	F	F	F	F	F	F	F	F	F	F	F	F	F	F	F	F	F	F	F	T	F	F	F	F
AT5G60250	5	24269384	24272075	F	F	F	F	F	F	F	F	F	F	F	F	F	F	F	F	F	F	F	F	F	F	F	F	F	F	F	F	F	F	F	F	F	F	F	F	F	F	F	F	F	T	F	F	F	F
AT5G61140	5	24607225	24620740	F	F	F	F	F	F	F	F	F	F	F	F	F	F	F	F	F	F	F	F	F	F	T	F	F	F	F	F	F	F	F	F	F	F	F	F	F	F	F	F	F	F	F	F	F	F
AT5G62290	5	25036713	25038357	F	F	F	F	F	F	F	F	F	F	F	F	F	F	F	F	F	T	F	F	F	T	F	F	F	F	F	F	F	F	F	F	F	F	F	F	F	F	F	F	F	F	F	F	F	F
AT5G62300	5	25039662	25038426	F	F	F	F	F	F	F	F	F	F	F	F	F	F	F	F	F	T	F	F	F	T	F	F	F	F	F	F	F	F	F	F	F	F	F	F	F	F	F	F	F	F	F	F	F	F
AT5G63580	5	25471956	25473702	F	F	F	F	F	F	F	F	F	F	F	F	F	F	F	F	F	F	F	F	F	F	F	F	F	F	F	F	T	F	F	F	F	F	F	F	F	F	F	F	F	F	F	F	F	F
AT5G64390	5	25760570	25764774	F	F	T	F	T	F	F	F	F	T	F	F	F	F	F	T	F	F	F	F	F	F	F	F	F	F	F	T	F	F	F	F	F	F	T	F	F	F	F	F	F	F	F	F	F	F
AT5G64600	5	25842393	25845411	F	F	F	F	F	F	F	F	F	F	F	F	F	F	F	F	F	F	F	F	F	F	F	F	F	F	T	F	F	F	F	F	F	F	F	F	F	F	F	F	F	F	F	F	F	F
AT5G65970	5	26407678	26404654	F	F	F	F	F	F	F	F	F	F	F	F	F	F	F	F	F	F	F	F	F	F	F	F	F	F	F	F	F	F	F	F	F	F	F	F	F	F	F	F	F	F	T	F	F	F
AT5G66310	5	26508608	26502911	F	F	T	F	F	F	F	F	F	F	F	F	F	F	F	F	F	F	F	F	F	F	F	F	F	F	F	F	F	F	F	F	F	F	T	F	F	F	F	F	F	F	F	F	F	F
AT5G67070	5	26785246	26786072	F	F	F	F	F	F	F	F	F	F	F	T	F	F	F	F	F	F	F	F	F	F	F	F	F	F	F	F	F	F	F	F	F	F	F	F	F	F	F	F	F	F	F	F	F	F
