# Supplementary material for: Combining Genome-Wide Association Mapping and Transcriptional Networks to Identify Novel Genes Controlling Glucosinolates in Arabidopsis thaliana
Source: PLoS Biol. 2011 Aug 16;9(8):e1001125. doi: 10.1371/journal.pbio.1001125 (PMC3156686; doi:10.1371/journal.pbio.1001125)
Supplement: Table S8 — GSL abbreviations. (XLS) [file pbio.1001125.s013.xls]

## Sheet: Sheet1
Supplemental Table 8. Abbreviations for Supplemental Table 9.
Glucosinolate chemical name	Abbreviation
3-hydroxypropyl	3-OHP
3-methylsulfinylpropyl	3-MSOP
4-methylsulfinylbutyl	4-MSOB
5-methylsulfinylpentyl	5-MSOP
6-methulsulfinylhexyl	6-MSOH
7-methylsulfinylheptyl	7-MSOH
8-methulsulfinyloctyl	8-MSOO
3-methylthiopropyl	3-MTP
4-methylthiobutyl	4-MTB
7-methylthioheptyl	7-MTH
8-methylthiooctyl	8-MTO
4-hydroxyindol-3-ylmethyl	4OH-I3M
Indol-3-ylmethyl	I3M
4-methoxy-indol-3ylmethyl	4MO-I3M
N-methoxy-indol-3ylmethyl	NMO-I3M
Sum of 3 carbon to 6 carbon aliphatic glucosinolates	SCA
Sum of 7 carbon and 8 carbon aliphatic glucosinolates	LCA
Sum of all aliphatic glucosinolatees	TALIPH
Sum of all indolic glucosinolates	TINDOLE
