# Supplementary material for: Combining Genome-Wide Association Mapping and Transcriptional Networks to Identify Novel Genes Controlling Glucosinolates in Arabidopsis thaliana
Source: PLoS Biol. 2011 Aug 16;9(8):e1001125. doi: 10.1371/journal.pbio.1001125 (PMC3156686; doi:10.1371/journal.pbio.1001125)
Supplement: Table S10 — Estimated phenotypic variance determined by significant GWAS candidates. Abbreviations per glucosinolate are as described in Table S8. Percent phenotypic variations are as described in Materials and Methods. Analysis was conducted independently for each dataset. (XLS) [file pbio.1001125.s015.xls]

## Sheet: Sheet1
Table S10. Estimated phenotypic variance determined by significant GWA candidates.
Abbreviations per glucosinolate are as described in Table S8. Percent phenotypic variation are as described in the materials and methods. Analysis was conducted independently ber glucosinolate dataset as per the headers.
	Dataset
Phenotype	AgNO3	Seeling	Leaf 08	Average	SE
OHP	0.172713	0.193666	0.147498	0.171292	0.0133464
3MSO	0.0630785	0.142951	0.0926719	0.0995671	0.0233136
OHBUTUNK	0.491395	NA	0.289172	0.390284	0.0825574
OHBUTS	0.246483	0.00877907	0.263903	0.173055	0.0822917
4MSO	0.296346	0.279759	0.218245	0.264783	0.0237567
OHBUTR	0.250713	0.107403	0.271335	0.209817	0.0515517
ALLYL	0.296094	0.242695	0.394847	0.311212	0.0445685
5MSO	0.299156	0.164784	0.285165	0.249702	0.0426506
BUTENYL	0.296081	0.247606	0.291633	0.27844	0.0154704
3MT	0.286635	0.282756	0.222466	0.263952	0.0207735
4OHI3M	0.230049	NA	0.273895	0.251972	0.0178999
7MSO	0.461697	0.392727	0.301197	0.385207	0.0464847
PENTENYL	0.331185	0.0849338	0.203247	0.206455	0.0711048
4MT	0.215174	0.439704	0.610303	0.421727	0.114418
8MSO	0.490239	0.197894	0.487089	0.391741	0.0969276
I3M	0.593634	0.36208	0.606631	0.520781	0.0794396
4MOI3M	0.908184	0.295691	0.711473	0.638449	0.180542
NMOI3M	0.431255	NA	0.960397	0.695826	0.216021
7MT	0.420208	0.335207	0.329905	0.361773	0.0292576
8MT	0.475221	0.258069	0.999999	0.577763	0.220228
C3	0.34751	0.826213	0.457339	0.543687	0.144777
C4	0.593366	0.393315	0.460525	0.482402	0.0587765
C5	0.336978	0.197675	0.229109	0.254587	0.042183
C7	0.67193	0.403049	0.658094	0.577691	0.0874122
C8	0.76465	0.155085	0.403881	0.441205	0.176953
SC	0.261069	0.712937	0.42843	0.467479	0.131896
LC	0.317912	0.1623	0.486735	0.322316	0.0936822
Alkenyl	0.326047	0.339249	0.498663	0.387986	0.0554692
MSO	0.157956	0.171366	0.221473	0.183598	0.019329
OH	0.172713	0.2401	0.147498	0.18677	0.0276406
OHAlk	0.263469	0.233189	0.257127	0.251262	0.00921984
ElongSC	0.463066	0.687098	0.647655	0.599273	0.0690489
ElongLC	0.678121	0.479137	0.467297	0.541518	0.0683869
GSO3	0.25142	0.627193	0.592813	0.490475	0.119939
GSO4	0.151394	0.242538	0.270525	0.221486	0.0359651
GSO7	0.480916	0.311754	0.286374	0.359682	0.0610587
GSO8	0.336027	0.1951	0.262457	0.264528	0.0406952
TIND	0.517467	0.292342	0.399856	0.403222	0.0650096
TOH4	0.941181	0.209282	0.465083	0.538515	0.214447
OH4Per	0.348377	0.134943	0.546459	0.34326	0.118822
NOHPer	0.447024	NA	0.494998	0.471011	0.0195853
OHB	NA	0.165128	NA
5MT	NA	0.241861	NA
BENZYL	NA	0.571702	NA
BZOP	NA	0.282908	NA
BZOB	NA	0.520162	NA
UNK1	NA	0.294599	NA
UNK2	NA	0.259381	NA
BZO	NA	0.52131	NA
BZOper	NA	0.592441	NA
Average	0.392296	0.315219	0.405938	0.368966
SE	0.0311614	0.0281516	0.0321298	0.0178267
Max	0.941181	0.826213	0.999999
Min	0.0630785	0.00877907	0.0926719
